# Supplementary material for: Transcriptome Profiling of m6A mRNA Modification in Bovine Mammary Epithelial Cells Treated with Escherichia coli
Source: Int J Mol Sci. 2021 Jun 10;22(12):6254. doi: 10.3390/ijms22126254 (PMC8230414; doi:10.3390/ijms22126254)
Supplement: Supplementary file 1 [file ijms-22-06254-s001.zip]

Archive with 4 entries (3 files):
- supplementary files/
- supplementary files/Figure S1.tif
- supplementary files/Table S1.xlsx
- supplementary files/table S2.xlsx
