# Supplementary material for: Transcriptome Profiling of m6A mRNA Modification in Bovine Mammary Epithelial Cells Treated with Escherichia coli
Source: Int J Mol Sci. 2021 Jun 10;22(12):6254. doi: 10.3390/ijms22126254 (PMC8230414; doi:10.3390/ijms22126254)
Supplement: Supplementary file 1 [file ijms-22-06254-s001.zip › supplementary files/Table S1.xlsx]

## Sheet: Sheet1
Table S1. the detailed informations of the raw data
Sample Name	Raw Reads	Clean Reads	Q30
C1.Input	73154920	73147688	0.936685
C2.Input	69039432	69033572	0.941935
C3.Input	81512268	81506016	0.949725
E1.Input	61411388	61407072	0.947245
E2.Input	64310018	64304914	0.946175
E3.Input	63774118	63769190	0.950755
C1.IP	103269302	102589000	0.919535
C2.IP	97282080	96638060	0.913945
C3.IP	82684704	82372540	0.92716
E1.IP	82242542	81520566	0.90913
E2.IP	81983934	81616444	0.92035
E3.IP	81337674	80881272	0.90923
