# Supplementary material for: Transcriptome Profiling of m6A mRNA Modification in Bovine Mammary Epithelial Cells Treated with Escherichia coli
Source: Int J Mol Sci. 2021 Jun 10;22(12):6254. doi: 10.3390/ijms22126254 (PMC8230414; doi:10.3390/ijms22126254)
Supplement: Supplementary file 1 [file ijms-22-06254-s001.zip › supplementary files/table S2.xlsx]

## Sheet: Table S2
Table S2. Differentially methylated RNA sites for: E. coli_vs_Con Fold change cut-off: 2 P-value cut-off: 0.00001
GeneName	txStart	txEnd	chrom	Peak_length	log2(FoldChange)	lg（P-value）	Regulation
PHF21B	115481330	115482009	5	679	1.69041	-6.15224	hyper
PLVAP	5781076	5781480	7	404	2.77288	-7.07402	hyper
ELMSAN1	85164961	85165382	10	421	1.13247	-5.9772	hyper
INSIG1	117137201	117137500	4	299	1.12881	-5.10042	hyper
HPS3	119036601	119037038	1	437	1.33118	-5.46718	hyper
SRL	3397981	3398340	25	359	2.61111	-5.73102	hyper
SLC4A7	1876007	1876268	22	261	1.0731	-5.8641	hyper
EID1	61371501	61372119	10	618	1.29232	-6.59635	hyper
NCAPH	2432261	2433140	11	879	3.7285	-6.27268	hyper
LRRC32	56046521	56047380	15	859	7.35931	-7.21676	hyper
LOC112445540	12421	12800	NW_020190901.1	379	2.65733	-6.38354	hyper
ABHD17B	48156863	48157205	8	342	1.64698	-7.15564	hyper
TAS2R60	106849841	106850220	4	379	3.30352	-6.23239	hyper
ELMO1	60449109	60449820	4	711	2.34783	-6.40811	hyper
WFS1	102920450	102920683	6	233	1.33368	-6.30509	hyper
NAA50	58433483	58433793	1	310	1.21095	-5.10834	hyper
SUCO	40018421	40018740	16	319	2.0798	-6.76208	hyper
CA4	12804060	12804280	19	220	3.28157	-6.42703	hyper
ABTB2	64747441	64748060	15	619	1.91682	-6.16294	hyper
AKAP2	99720221	99720860	8	639	1.02515	-5.21457	hyper
ECE1	131447921	131448980	2	1059	1.34198	-5.53132	hyper
ULBP3	88376	88640	NW_020190741.1	264	2.64962	-5.13468	hyper
NUMBL	49954561	49954840	18	279	1.65489	-5.96377	hyper
MAPT	45971074	45971383	19	309	1.1242	-6.20776	hyper
E2F7	6444521	6444926	5	405	2.04923	-5.76601	hyper
E2F7	6448781	6448996	5	215	1.79949	-7.58602	hyper
PRDM1	43854022	43854275	9	253	2.25025	-5.45822	hyper
LOC100335467	59231361	59231916	18	555	1.02305	-6.2487	hyper
PIM3	119349466	119349836	5	370	1.53603	-6.30358	hyper
KLHL28	54706201	54706699	21	498	1.01956	-5.6448	hyper
ZFYVE26	79637278	79638024	10	746	1.1022	-5.33748	hyper
LOC112445692	38581	39340	NW_020191576.1	759	2.86596	-6.14552	hyper
NCAPH	2430381	2430620	11	239	3.09576	-5.94057	hyper
MPL	102666681	102667000	3	319	1.43287	-6.23777	hyper
TMEM119	64332501	64333680	17	1179	1.3956	-6.27012	hyper
NPPB	41823321	41823536	16	215	2.72792	-7.86426	hyper
ZNF697	23659981	23660276	3	295	1.10041	-6.1071	hyper
SLC1A5	53874901	53875120	18	219	1.9603	-6.92976	hyper
JSP.1	28666702	28666972	23	270	1.19804	-7.32832	hyper
OVOL1	43918121	43918580	29	459	2.29324	-6.77719	hyper
SGMS2	17319881	17320180	6	299	3.97874	-6.34891	hyper
ABHD17B	48116681	48117105	8	424	1.08561	-5.99299	hyper
FAM46A	21503759	21504324	9	565	1.85216	-5.23014	hyper
NAV2	24963568	24963958	29	390	1.11925	-5.94914	hyper
FAM213B	50310402	50310607	16	205	1.17328	-7.17363	hyper
SGSM1	65083701	65084000	17	299	1.57158	-7.71325	hyper
ZNF536	40972964	40973760	18	796	1.69198	-6.48496	hyper
PPP2R3B	88367032	88367520	1	488	2.01492	-5.74668	hyper
BAIAP2	51585221	51586534	19	1313	1.94171	-5.54744	hyper
CRCT1	18184097	18184720	3	623	7.11761	-5.71093	hyper
UNC93A	102000996	102001744	9	748	1.29133	-5.42908	hyper
EAF1	152450840	152451213	1	373	1.03875	-5.53982	hyper
ESRRG	20100299	20100715	16	416	1.43469	-6.82774	hyper
ONECUT2	56729541	56730460	24	919	1.44536	-6.42295	hyper
LOC100847319	7733261	7733513	23	252	1.2645	-6.14352	hyper
PRDM1	43864287	43864536	9	249	2.47602	-5.26192	hyper
STAU2	36896121	36896340	14	219	1.03114	-5.94606	hyper
CDKN2D	15073401	15073737	7	336	2.40651	-6.0132	hyper
M-SAA3.2	26505803	26506020	29	217	3.8917	-6.64641	hyper
ST14	36374747	36374988	29	241	1.9153	-5.99357	hyper
MAP2K4	30724290	30725000	19	710	1.04005	-5.45654	hyper
SOX9	58921066	58921320	19	254	2.52908	-6.11757	hyper
LMCD1	17919581	17919990	22	409	1.03361	-5.47866	hyper
FAM117B	91122279	91122505	2	226	1.23611	-5.1831	hyper
RTN4RL2	80735961	80737302	15	1341	1.13893	-5.0927	hyper
IGFBP3	76119868	76120080	4	212	2.35339	-5.38187	hyper
TRRAP	37324996	37325196	25	200	1.61649	-5.46209	hyper
RUSC2	59784807	59785140	8	333	1.71174	-6.39944	hyper
NLRP3	40669161	40669660	7	499	2.31826	-5.94644	hyper
NR1D1	40397041	40397280	19	239	1.77895	-5.59064	hyper
SPON2	117256541	117256854	6	313	2.60155	-7.82471	hyper
PARD6B	78707001	78707252	13	251	2.86653	-5.30542	hyper
FAM126B	89661581	89662015	2	434	1.33287	-5.31524	hyper
MYOZ3	62045541	62046080	7	539	5.29871	-5.64215	hyper
MDN1	60476041	60476245	9	204	3.00881	-5.77379	hyper
HES4	51474814	51475440	16	626	2.37963	-6.94218	hyper
BHLHE41	83820061	83821440	5	1379	2.48859	-8.46043	hyper
IGFBP5	104657241	104659400	2	2159	1.55775	-5.25843	hyper
PPP1R3C	13210621	13210920	26	299	3.73923	-5.27945	hyper
NACA	56737001	56737460	5	459	1.43607	-5.39115	hyper
GORAB	38108592	38108920	16	328	1.16811	-6.05056	hyper
DYNAP	54013461	54014140	24	679	1.34785	-6.09665	hyper
CDKN2D	15071841	15072220	7	379	1.67764	-7.37059	hyper
NAV2	25041774	25042045	29	271	1.177	-5.20978	hyper
SGMS2	17390841	17391085	6	244	1.52445	-6.29202	hyper
KBTBD11	1428439	1429240	27	801	2.19601	-7.55954	hyper
MXI1	30780985	30781490	26	505	1.69564	-5.12281	hyper
GAB2	17768469	17768713	29	244	1.09207	-6.38887	hyper
RNF149	6208091	6208527	11	436	1.31322	-6.23218	hyper
CBLB	50466614	50466820	1	206	1.24741	-5.46539	hyper
RSRP1	127709201	127709569	2	368	1.03299	-5.40229	hyper
TMEM110	48053781	48054406	22	625	1.68386	-5.68612	hyper
C14H8orf37	69079041	69079280	14	239	2.48601	-5.26219	hyper
ZFYVE26	79600041	79600280	10	239	1.92632	-5.23879	hyper
FDXR	56553682	56554189	19	507	1.10142	-6.40604	hyper
KLF5	47816954	47817340	12	386	1.36137	-5.0316	hyper
LONP1	18590487	18590948	7	461	1.10164	-7.01835	hyper
DUSP8	49968661	49970400	29	1739	1.15909	-6.02712	hyper
AQP10	16233201	16233860	3	659	1.78241	-6.68061	hyper
RUSC2	59723629	59723942	8	313	3.20739	-6.06787	hyper
ARL14EP	61057801	61058040	15	239	1.48688	-5.29502	hyper
DOT1L	21384653	21385660	7	1007	1.36361	-5.00408	hyper
ZEB1	33824846	33825047	13	201	1.7429	-5.63333	hyper
GJA3	36116241	36116554	12	313	2.19255	-8.02128	hyper
ARHGAP30	8420163	8420560	3	397	1.35395	-6.42195	hyper
WFS1	102898801	102899696	6	895	1.25365	-5.38921	hyper
CEMIP	26633914	26634120	21	206	2.43251	-5.51061	hyper
BCL2	61421761	61422040	24	279	4.23042	-7.47662	hyper
ITPKB	29640421	29641020	16	599	2.38871	-7.83231	hyper
LOC783998	26961881	26962470	10	589	2.09093	-8.41348	hyper
PVR	52426888	52427120	18	232	1.66927	-5.49211	hyper
MICAL2	40448098	40448400	15	302	1.18807	-5.92904	hyper
GRB10	5105701	5105903	4	202	2.01133	-6.80958	hyper
ACP5	15911661	15912006	7	345	2.77994	-5.6356	hyper
TNFRSF18	51293381	51293583	16	202	2.01738	-6.98756	hyper
SIGLEC10	57463081	57463526	18	445	1.43251	-7.39214	hyper
CAMK2A	61576881	61577518	7	637	1.89026	-6.83861	hyper
PIM3	119350630	119350940	5	310	1.50643	-5.8909	hyper
GOLM1	79263581	79263820	8	239	1.03408	-5.98263	hyper
ZNF276	14597526	14597830	18	304	1.15422	-6.38942	hyper
FRK	34593261	34593720	9	459	1.91575	-5.04616	hyper
CEP295NL	53483835	53485200	19	1365	1.47292	-5.10986	hyper
HPCAL1	87330344	87330638	11	294	2.21697	-5.33425	hyper
PTPN14	69106961	69107271	16	310	1.23716	-5.67066	hyper
EFNA3	15512386	15512860	3	474	1.4422	-6.49044	hyper
ADAMTS17	6332415	6332786	21	371	2.72193	-7.20947	hyper
CD74	61747920	61748528	7	608	2.63142	-5.1675	hyper
CRB2	94518084	94518420	11	336	2.15804	-6.66359	hyper
PISD	70323161	70323617	17	456	1.64015	-5.63459	hyper
MCTP2	12596401	12596876	21	475	2.21124	-6.1795	hyper
LONP1	18597105	18597337	7	232	1.20315	-5.01293	hyper
GID4	34523669	34524072	19	403	1.64747	-6.29385	hyper
FA2H	2205401	2205740	18	339	4.291	-6.23046	hyper
LOC100848331	87531065	87531576	9	511	1.54884	-5.37244	hyper
BMT2	55467602	55467897	4	295	1.14704	-6.60643	hyper
HPCAL1	87213641	87214020	11	379	1.66907	-5.27538	hyper
NKX3-1	70791206	70791560	8	354	2.05137	-7.63417	hyper
CRB2	94526021	94526400	11	379	2.71339	-7.14835	hyper
LOC783845	26894565	26895480	10	915	2.26664	-5.26615	hyper
TAGLN	27894421	27894949	15	528	1.16985	-8.24046	hyper
LRRC71	13928321	13928600	3	279	3.22063	-6.3841	hyper
RSAD2	90039001	90039460	11	459	3.85018	-6.15901	hyper
GPT2	15316657	15316920	18	263	1.81997	-6.82617	hyper
AKNA	103571937	103572149	8	212	1.86566	-5.12427	hyper
RNF223	51404781	51405176	16	395	3.22895	-7.14584	hyper
NDOR1	106224814	106225280	11	466	1.14976	-5.84368	hyper
ABTB2	64788641	64788855	15	214	2.48408	-5.37053	hyper
NUAK2	3083017	3083355	16	338	1.38699	-5.28968	hyper
LMTK2	37802501	37802739	25	238	1.23626	-5.87538	hyper
CD274	39251457	39251742	8	285	2.66613	-5.2195	hyper
GOPC	33189368	33189901	9	533	1.31797	-5.35605	hyper
AKAP13	16514463	16514712	21	249	1.07533	-8.59954	hyper
CEP295NL	53485221	53485751	19	530	1.48233	-5.65266	hyper
ESRRG	19905641	19906020	16	379	1.66456	-7.19688	hyper
LBH	69643692	69643907	11	215	2.18636	-6.47012	hyper
PGLYRP2	7687201	7687455	7	254	1.83184	-5.22987	hyper
MAST3	5100645	5100928	7	283	1.09226	-6.22124	hyper
TRAK1	14455791	14456088	22	297	1.76669	-5.03172	hyper
LIMS2	4885553	4886381	2	828	1.90592	-6.70332	hyper
LOC507527	17753490	17754227	3	737	4.43879	-5.30388	hyper
C3	17792563	17792776	7	213	1.45779	-5.943	hyper
AKAP13	16215459	16215673	21	214	1.09063	-6.2518	hyper
NEDD4L	57540461	57540790	24	329	1.13579	-5.43343	hyper
RNF223	51406961	51407520	16	559	2.50159	-7.14929	hyper
REPIN1	112782969	112783274	4	305	1.08763	-6.41945	hyper
CCNG2	91993543	91993867	6	324	1.90767	-5.36063	hyper
RNF126	43265128	43265373	7	245	1.48655	-5.05296	hyper
IGSF9B	33118235	33118464	29	229	1.03063	-5.58572	hyper
CFLAR	89704139	89704466	2	327	1.05812	-5.4111	hyper
SLC6A7	61565961	61566400	7	439	5.87283	-6.05886	hyper
KDM6B	27537004	27537224	19	220	1.39833	-5.62095	hyper
ZEB1	33772821	33773749	13	928	1.60601	-6.379	hyper
HPS3	119045760	119046102	1	342	1.0099	-6.19044	hyper
TJP2	45285282	45285718	8	436	1.05152	-5.5618	hyper
SLC1A4	63406821	63407780	11	959	1.278	-5.42318	hyper
LOC100851913	144221	144989	NW_020192290.1	768	1.42122	-5.15082	hyper
THRA	40390061	40390600	19	539	1.16875	-5.11091	hyper
RELB	52695760	52695995	18	235	1.09076	-6.21425	hyper
MAFF	109963644	109963960	5	316	2.40487	-5.00774	hyper
DEGS2	65093511	65094254	21	743	1.9667	-7.35091	hyper
KIF17	131963009	131963268	2	259	2.05197	-6.62535	hyper
LOC790255	184893	185340	NW_020190675.1	447	2.45726	-5.73047	hyper
UBE2QL1	66751201	66751500	20	299	6.09592	-7.15546	hyper
LOC783508	24628	25120	NW_020190651.1	492	7.32373	-6.99857	hyper
CYFIP2	69074359	69075040	7	681	1.17106	-5.69276	hyper
KDM4C	37732601	37732920	8	319	1.3859	-6.31117	hyper
ATP6V1A	58434421	58434651	1	230	1.19217	-5.35477	hyper
RITA1	61195586	61195952	17	366	1.1025	-6.26859	hyper
PNPLA8	49638021	49638295	4	274	2.90635	-7.29848	hyper
SLC1A5	53875161	53875875	18	714	1.00002	-6.65679	hyper
CCRL2	52998781	52999080	22	299	3.42931	-5.88616	hyper
CAPN14	68742699	68743060	11	361	1.06198	-5.81441	hyper
CA9	59849221	59849560	8	339	1.56069	-7.1769	hyper
PRIMPOL	15073007	15073267	27	260	1.96076	-5.71682	hyper
TGM2	67002841	67003260	13	419	1.32612	-5.57401	hyper
DENND3	2774839	2775096	14	257	1.84061	-6.69386	hyper
ALDH3B1	45556802	45557360	29	558	2.10382	-5.98809	hyper
OSGIN1	10284981	10285235	18	254	1.84502	-6.09475	hyper
TRRAP	37266301	37266800	25	499	1.10168	-7.25171	hyper
TRRAP	37272191	37272409	25	218	1.1966	-6.21255	hyper
FBLN2	58348211	58348421	22	210	2.38198	-6.08956	hyper
FGF23	105727681	105728220	5	539	8.62242	-7.73378	hyper
DUSP8	49970421	49970863	29	442	1.66193	-6.40693	hyper
TMC7	16989666	16990000	25	334	2.3447	-6.73914	hyper
IGFBP5	104678717	104679020	2	303	2.27867	-6.16147	hyper
RUSC2	59779394	59779920	8	526	1.14575	-6.07454	hyper
TSPAN18	75001041	75002400	15	1359	1.73546	-8.67695	hyper
TRPS1	48907481	48907900	14	419	1.03061	-8.18105	hyper
ITPKB	29642001	29642623	16	622	2.75785	-6.72431	hyper
MXD1	68282901	68283240	11	339	2.17965	-5.14467	hyper
LOC112445692	38041	38420	NW_020191576.1	379	2.58816	-6.47397	hyper
CDRT4	32919221	32919460	19	239	3.52989	-7.08184	hyper
NAMPT	47361511	47361906	4	395	1.53292	-6.88292	hyper
DLG3	79947741	79947980	30	239	2.51887	-5.14539	hyper
HIVEP2	80221941	80222340	9	399	1.67682	-5.81549	hyper
SLC14A1	45462199	45462840	24	641	5.6677	-7.09668	hyper
MYOZ3	62046321	62046780	7	459	4.11793	-7.71917	hyper
E2F7	6473081	6473355	5	274	1.3766	-5.74972	hyper
ACER2	24864621	24864989	8	368	1.14702	-5.43916	hyper
KCNC3	56505203	56505640	18	437	1.84899	-6.64375	hyper
KIF17	131944740	131944960	2	220	3.20814	-6.08451	hyper
KLHL21	46799921	46801336	16	1415	2.76896	-5.00907	hyper
MUC16	13272241	13272585	7	344	1.01623	-5.01777	hyper
LOC538679	26056801	26057320	10	519	1.14564	-5.07123	hyper
FAM13A	36008055	36008276	6	221	1.58478	-6.28006	hyper
LARP4B	46436081	46436400	13	319	2.22537	-6.67204	hyper
PPP1R26	105804901	105805120	11	219	3.42761	-6.27043	hyper
MYLK3	15070412	15070761	18	349	1.28014	-6.30525	hyper
REPIN1	112784161	112784460	4	299	1.20251	-6.66696	hyper
EIF1B	13170211	13170500	22	289	1.48443	-5.10942	hyper
FEM1C	4387712	4388038	10	326	1.11144	-5.20472	hyper
PRF1	26783461	26784900	28	1439	1.43498	-7.71123	hyper
MCTP2	12795539	12796070	21	531	1.72516	-5.44553	hyper
CDH4	55175701	55176220	13	519	6.57743	-7.80444	hyper
KBTBD11	1430861	1431220	27	359	5.94953	-6.66554	hyper
LCE3C	18109736	18110180	3	444	7.44211	-7.87769	hyper
PHF21B	115414152	115414503	5	351	2.29024	-5.01183	hyper
SLC19A2	37119741	37120099	16	358	1.75152	-6.21054	hyper
DHRS9	27074703	27074980	2	277	3.38095	-5.39318	hyper
WHRN	103712081	103712454	8	373	1.2485	-5.84581	hyper
RAPGEF5	31143002	31143277	4	275	2.14873	-7.62259	hyper
RASD1	34820581	34821360	19	779	1.32615	-6.49525	hyper
NLRP3	40663608	40664158	7	550	2.63005	-6.16134	hyper
CCDC22	87274477	87274694	30	217	1.38678	-6.38605	hyper
POMGNT2	15078074	15080120	22	2046	1.5087	-5.28582	hyper
MCC	451667	451921	10	254	2.40528	-5.36926	hyper
ELFN1	41261581	41263200	25	1619	5.60486	-5.65501	hyper
SCN3A	31064122	31064338	2	216	5.13369	-7.3689	hyper
FOXN2	30689719	30690180	11	461	1.01808	-5.11129	hyper
SGSM1	65084121	65084620	17	499	1.61299	-7.04337	hyper
XYLT1	15890421	15890700	25	279	2.25598	-8.00927	hyper
MNX1	118383721	118384080	4	359	6.32912	-7.92442	hyper
CHST12	40823321	40824083	25	762	1.64929	-5.96928	hyper
HIVEP2	80204230	80205126	9	896	1.36262	-5.00036	hyper
ECI1	1765100	1765420	25	320	1.2222	-5.30518	hyper
LOC789503	50206001	50206900	29	899	3.16234	-7.1123	hyper
UNC5B	27443321	27443534	28	213	1.80041	-6.22072	hyper
LOC790134	120965154	120965480	3	326	1.0043	-5.75452	hyper
FNIP2	40118501	40118702	17	201	2.0366	-7.96106	hyper
SERPINA11	59157127	59157773	21	646	2.08024	-5.6264	hyper
OR11H6	26879441	26880180	10	739	1.61861	-7.2371	hyper
COL13A1	26095665	26095980	28	315	6.36982	-8.01133	hyper
RREB1	48075341	48075627	23	286	2.9793	-7.14091	hyper
CBS	143220041	143220346	1	305	1.14752	-5.15386	hyper
SEMA6B	19583616	19585160	7	1544	1.93254	-6.16993	hyper
PRKX	138331641	138331879	30	238	1.19605	-5.94864	hyper
RAB39A	17499521	17499808	15	287	1.30404	-5.30686	hyper
PDGFA	42013398	42013905	25	507	1.01692	-6.21008	hyper
GOLGA7B	18993371	18993672	26	301	5.54844	-5.04222	hyper
ELL	4714508	4714783	7	275	1.16696	-5.87401	hyper
BEAN1	34230947	34231740	18	793	1.55123	-7.0282	hyper
S100A12	17103922	17104176	3	254	2.61286	-6.05843	hyper
MAP3K2	5150437	5150820	2	383	1.3173	-6.97008	hyper
FOXN2	30711761	30712300	11	539	1.06565	-5.36986	hyper
ARRB1	54504999	54505261	15	262	1.57075	-5.12751	hyper
LOC785445	54809441	54809780	3	339	1.51676	-6.53577	hyper
FAM46A	21500961	21501280	9	319	2.29174	-7.17403	hyper
ARRDC2	5179281	5179620	7	339	1.78029	-5.80788	hyper
LBH	69618161	69618600	11	439	2.87401	-5.46552	hyper
CRB2	94525158	94525980	11	822	2.10689	-6.26753	hyper
UBE2O	55336469	55336760	19	291	4.12665	-6.52074	hyper
RIMKLA	103775341	103775966	3	625	4.89553	-7.77938	hyper
XYLT1	15541427	15541829	25	402	2.32256	-5.34832	hyper
SYTL2	9831641	9831860	29	219	1.21312	-9.41708	hyper
FRK	34691512	34692020	9	508	2.08896	-5.21138	hyper
TNFAIP2	67825406	67826180	21	774	1.08902	-5.59008	hyper
ASPH	27203134	27203492	14	358	1.09267	-5.30553	hyper
TOLLIP	50185041	50185340	29	299	1.2164	-5.58335	hyper
LOC789503	50209381	50211780	29	2399	2.13395	-5.39903	hyper
CDC42EP2	43523234	43523806	29	572	2.71698	-5.57417	hyper
TRIB3	60645514	60645786	13	272	1.48435	-6.59518	hyper
SRL	3396261	3396700	25	439	3.78591	-6.86475	hyper
LOC112445692	39421	39740	NW_020191576.1	319	4.0021	-7.60349	hyper
GDF15	4778527	4779171	7	644	1.95151	-6.87375	hyper
LOC787812	59235061	59235440	18	379	1.36685	-6.02559	hyper
MCTP2	12854931	12855213	21	282	2.7439	-5.03896	hyper
LRRC75A	33209301	33209592	19	291	2.32562	-6.71675	hyper
USP38	14715321	14716484	17	1163	1.22379	-5.20298	hyper
CCDC184	32110521	32111280	5	759	2.004	-6.6451	hyper
PRAG1	24465552	24465972	27	420	1.89038	-5.34833	hyper
LOC614881	66340701	66341045	17	344	2.01063	-5.14439	hyper
PLOD2	122349983	122350455	1	472	1.44475	-5.0668	hyper
IBSP	36880001	36880622	6	621	1.44023	-5.72654	hyper
LOC527744	52809681	52810240	17	559	2.0325	-6.58024	hyper
LOC614376	103305561	103305860	3	299	5.07987	-7.46218	hyper
TMEM110	48050664	48051360	22	696	1.13339	-6.11778	hyper
PPP1R14C	87305181	87305549	9	368	6.29094	-7.59664	hyper
SFRP5	18918761	18919060	26	299	5.82273	-6.15144	hyper
PTH2	55881761	55882340	18	579	2.21927	-6.60958	hyper
ATP9A	79439362	79439566	13	204	1.24985	-5.50895	hyper
LMTK2	37801461	37801820	25	359	1.43435	-6.09056	hyper
BHLHE41	83818001	83818465	5	464	2.56566	-8.89588	hyper
PERM1	51495001	51495320	16	319	2.81629	-5.69386	hyper
BCOR	103421552	103421897	30	345	1.21769	-5.13198	hyper
BCL2L13	109113281	109113520	5	239	2.55098	-5.41169	hyper
NR1D1	40392155	40392760	19	605	1.28575	-5.11004	hyper
ULBP27	6501	6918	NW_020190741.1	417	6.71337	-6.33516	hyper
TRIM33	28838001	28838377	3	376	1.04879	-7.97961	hyper
RORA	49591145	49591352	10	207	1.83461	-6.69459	hyper
FXR1	86046961	86047380	1	419	2.02216	-5.64671	hyper
HIVEP2	80223501	80223720	9	219	1.77665	-5.45623	hyper
CADM2	32827261	32827700	1	439	3.82045	-5.24135	hyper
NOV	44856413	44856639	14	226	1.17818	-5.11156	hyper
ASPH	27151741	27152280	14	539	1.46848	-6.28908	hyper
DBIL5	22088701	22089054	19	353	1.21596	-5.39334	hyper
PECAM1	48573633	48573939	19	306	2.46478	-6.75118	hyper
EXTL1	127053621	127054364	2	743	1.17903	-5.10575	hyper
PRDM12	100965901	100966190	11	289	1.28327	-6.49809	hyper
AKNA	103577528	103577736	8	208	2.09258	-5.64661	hyper
SLC39A14	69680219	69680880	8	661	1.35954	-6.40352	hyper
RAB11FIP1	33117561	33117960	27	399	1.76851	-5.43929	hyper
RAPH1	91654901	91655340	2	439	1.82458	-5.27287	hyper
LOC515551	51918266	51918628	16	362	1.04969	-6.27659	hyper
GPR4	53189741	53190440	18	699	1.27492	-6.03143	hyper
ZNF536	41070681	41071904	18	1223	1.29324	-6.50944	hyper
USP37	106532668	106532941	2	273	1.15491	-5.11594	hyper
MAFK	41404361	41404660	25	299	1.33345	-5.92658	hyper
FAM46A	21497816	21498260	9	444	2.22635	-6.03047	hyper
PRAG1	24424121	24425420	27	1299	1.27576	-5.82782	hyper
BMP2	49152162	49152421	13	259	2.78522	-7.99206	hyper
ULBP13	100117	100393	NW_020190741.1	276	2.2547	-7.95777	hyper
USP37	106451581	106451884	2	303	1.1037	-5.22685	hyper
SERTAD2	63150381	63150838	11	457	2.26521	-5.27501	hyper
FIGNL1	5458261	5459030	4	769	1.4766	-6.37241	hyper
DDX10	18358202	18358489	15	287	1.98265	-5.00665	hyper
HERPUD1	24966481	24966870	18	389	1.66528	-6.45296	hyper
ADGRF2	20741041	20741280	23	239	1.9353	-6.73084	hyper
EFNA3	15514533	15514847	3	314	1.14845	-6.27442	hyper
CD68	27312278	27312739	19	461	2.1303	-5.08321	hyper
SERPINE1	35604861	35605080	25	219	2.69561	-6.57001	hyper
CHML	35138421	35138773	16	352	1.22333	-5.8015	hyper
UBTD1	18710035	18710250	26	215	1.18143	-5.13628	hyper
TTN	18249834	18250060	2	226	4.07325	-6.37768	hyper
LOC504861	60762293	60762540	18	247	3.20693	-8.15936	hyper
KDM4C	38141702	38142200	8	498	1.59184	-6.76821	hyper
LOC112446800	33843341	33843900	5	559	1.6747	-7.32984	hyper
SSFA2	14690841	14691220	2	379	1.15749	-5.86425	hyper
CRB2	94527461	94528320	11	859	2.24319	-5.30329	hyper
ASCL2	49313281	49313692	29	411	3.17792	-7.12375	hyper
MTHFD1L	87978426	87978828	9	402	2.16574	-6.07277	hyper
ADRB2	60233361	60233660	7	299	1.88626	-6.98517	hyper
NUP210	58572541	58572816	22	275	4.99543	-6.5103	hyper
CHD5	47225071	47225440	16	369	3.56698	-7.35256	hyper
TNK2	70600187	70600400	1	213	1.45113	-5.56955	hyper
KALRN	69078221	69078453	1	232	1.4158	-5.34768	hyper
TIMP3	71402332	71402737	5	405	1.21375	-6.239	hyper
IGFBP5	104660241	104660804	2	563	1.44112	-8.81583	hyper
FNIP2	40112001	40112836	17	835	1.94295	-5.20026	hyper
CACNA1B	106934261	106934600	11	339	2.52193	-7.0562	hyper
AGPAT5	5810201	5810540	27	339	2.50953	-7.6907	hyper
GRASP	27866641	27867020	5	379	2.71809	-7.01806	hyper
CYR61	58491023	58491302	3	279	1.82923	-5.23888	hyper
GSTT2	71328581	71328817	17	236	2.31759	-5.18481	hyper
ISG12(B)	58716661	58716980	21	319	2.51424	-6.45119	hyper
GCLC	6982198	6982821	23	623	1.25113	-5.10991	hyper
PER1	27782720	27782963	19	243	1.152	-5.44759	hyper
NADK2	37998937	37999383	20	446	1.51909	-6.04064	hyper
ACHE	35765081	35765887	25	806	1.86381	-7.92729	hyper
TRPS1	48907981	48908220	14	239	1.23797	-6.98012	hyper
PRELID2	57021099	57021440	7	341	2.24313	-6.5825	hyper
ZNF536	41078501	41078940	18	439	1.95213	-5.40444	hyper
UTP15	8053901	8054160	20	259	1.57951	-5.25983	hyper
GJA3	36114536	36115860	12	1324	2.51741	-5.46699	hyper
RNF125	25187181	25187400	24	219	2.20797	-5.85972	hyper
BCL6	79587701	79588720	1	1019	1.68747	-6.14393	hyper
CEACAM19	52464725	52465460	18	735	1.06606	-5.19163	hyper
RAB11FIP1	33133941	33134299	27	358	1.21678	-5.67322	hyper
BTG2	1087345	1087600	16	255	1.01022	-7.66778	hyper
HERC6	36366461	36366789	6	328	1.43503	-8.97701	hyper
LOC112445692	36815	37960	NW_020191576.1	1145	2.25802	-5.77815	hyper
LOC614376	103299821	103300340	3	519	2.15136	-5.70175	hyper
RAB13	16449593	16449820	3	227	1.13608	-5.76577	hyper
ZFYVE26	79600541	79600820	10	279	2.01316	-6.97398	hyper
CRB2	94520941	94521648	11	707	2.59726	-6.20775	hyper
PRAG1	24430908	24431648	27	740	1.26808	-5.7234	hyper
WHRN	103642761	103642974	8	213	2.25289	-6.499	hyper
TFAP2E	110179681	110180160	3	479	4.31159	-7.17079	hyper
NR4A1	27831446	27831698	5	252	1.91397	-7.03529	hyper
ACVR1B	27883481	27883720	5	239	1.81384	-5.58592	hyper
PELI1	62573465	62573790	11	325	2.14425	-6.20511	hyper
WHRN	103624773	103625311	8	538	1.1087	-5.3412	hyper
PCOLCE2	126132531	126132820	1	289	1.66838	-5.79714	hyper
BAIAP2	51579321	51579640	19	319	2.13055	-6.99996	hyper
ITFG2	106929221	106929615	5	394	1.05346	-5.81305	hyper
CHST11	68306041	68306680	5	639	2.21201	-6.92525	hyper
SLC5A3	1432081	1432460	1	379	1.27257	-6.00057	hyper
HIVEP2	80196661	80197531	9	870	1.12081	-7.84964	hyper
SH2B2	34700155	34700425	25	270	1.2129	-5.04388	hyper
GZF1	42035401	42036340	13	939	1.53289	-5.30655	hyper
LOC783497	13719024	13719460	15	436	5.06322	-7.59285	hyper
LOC783508	27264	27528	NW_020190651.1	264	4.70966	-6.98806	hyper
MEIS1	64811160	64811360	11	200	3.1316	-5.61024	hyper
RUSC2	59783721	59784100	8	379	1.55025	-6.66837	hyper
AGAP1	115201801	115202447	3	646	2.31813	-6.95133	hyper
SLC45A3	3414881	3415180	16	299	5.98641	-6.6758	hyper
DUSP8	49966581	49967000	29	419	2.25686	-6.48284	hyper
DUSP5	31063761	31064229	26	468	1.64141	-5.95799	hyper
RIMKLA	103791181	103791412	3	231	4.69876	-7.1628	hyper
RFX2	18362727	18362989	7	262	2.52074	-5.17454	hyper
PVR	52420901	52421160	18	259	2.32931	-6.30885	hyper
CA4	12807579	12807920	19	341	3.74683	-7.90547	hyper
C16H1orf21	65655221	65655720	16	499	1.35909	-6.64565	hyper
NKX3-1	70788181	70788619	8	438	2.08162	-7.71054	hyper
HIPK4	49731402	49732251	18	849	1.30635	-5.90421	hyper
PHF21B	115482061	115482380	5	319	1.36416	-7.00862	hyper
ESRRG	19906341	19907458	16	1117	1.53642	-6.03328	hyper
GRHL2	62888871	62889260	14	389	1.01728	-5.85057	hyper
RAB22A	58002697	58002903	13	206	2.01009	-5.39261	hyper
FGF23	105725779	105726140	5	361	8.18537	-6.67959	hyper
GPR155	22358286	22358700	2	414	2.45095	-8.84475	hyper
DGKE	7675961	7676180	19	219	1.27741	-5.17942	hyper
LRRC58	65096082	65096582	1	500	1.10603	-5.76733	hyper
BEAN1	34231761	34232760	18	999	2.45357	-5.95394	hyper
PIM3	119348673	119348980	5	307	2.1428	-6.60124	hyper
LOC787611	42948321	42949000	7	679	2.51764	-6.41167	hyper
URI1	40542850	40543256	18	406	1.31238	-6.28648	hyper
PNPLA8	49628348	49628800	4	452	2.62389	-5.23766	hyper
HOXA4	68912141	68912603	4	462	1.47882	-6.97165	hyper
PARM1	89928217	89928913	6	696	1.5271	-5.20713	hyper
NR4A3	64872306	64872841	8	535	3.06935	-6.32486	hyper
COL5A3	14543141	14543440	7	299	2.43857	-7.19586	hyper
ST14	36388806	36389421	29	615	2.11462	-5.98026	hyper
KDM2B	53761304	53761940	17	636	1.02631	-5.67173	hyper
NFATC1	832132	832335	24	203	1.62764	-6.32027	hyper
RFX2	18396043	18397660	7	1617	1.03202	-8.58499	hyper
ONECUT2	56682340	56683600	24	1260	1.32637	-6.66667	hyper
ASB1	117722864	117723167	3	303	1.38242	-6.99943	hyper
BCL6	79590501	79590840	1	339	1.89557	-6.67472	hyper
NUMBL	49949161	49949860	18	699	1.4831	-5.14925	hyper
COTL1	10776581	10777047	18	466	1.68737	-5.09077	hyper
ATF3	70930790	70931034	16	244	3.39849	-5.42998	hyper
BCNT2	2766861	2767300	18	439	1.43333	-6.22651	hyper
TMEM273	43414141	43414800	28	659	1.66757	-5.10139	hyper
SLC25A33	43946457	43946759	16	302	3.28434	-5.38348	hyper
RAB11FIP1	33130281	33130652	27	371	1.86679	-5.06436	hyper
LOC522560	42922581	42922960	7	379	2.77071	-5.87697	hyper
AKNA	103574297	103574544	8	247	1.64552	-5.20378	hyper
LOC112443175	67778801	67779389	21	588	1.31547	-5.96688	hyper
ITPKB	29651920	29652134	16	214	1.63842	-7.05302	hyper
AK4	80250701	80250957	3	256	1.91183	-6.52595	hyper
SMIM3	62132824	62133060	7	236	2.74271	-5.7979	hyper
PHF21B	115395581	115396240	5	659	1.11054	-5.87682	hyper
OSER1	72679108	72679376	13	268	1.8512	-5.77103	hyper
ZDHHC7	11116327	11116740	18	413	2.12154	-5.15042	hyper
LOC100851913	142715	143040	NW_020192290.1	325	1.50398	-6.6912	hyper
NR4A3	64879167	64879780	8	613	3.87311	-5.08608	hyper
TNFRSF18	51295841	51296445	16	604	1.19338	-5.91932	hyper
FGF21	55382261	55382580	18	319	1.55621	-5.34347	hyper
FGF23	105726161	105726380	5	219	6.26181	-5.97931	hyper
IFNLR1	128739381	128739760	2	379	1.36978	-6.56777	hyper
LMCD1	17935342	17935672	22	330	1.55234	-5.31876	hyper
LOC112446467	119845381	119846080	4	699	2.15217	-8.11978	hyper
PADI2	135528501	135528940	2	439	2.86099	-6.10864	hyper
RALB	71967790	71968035	2	245	1.88409	-7.32893	hyper
ATXN7L1	46710071	46710377	4	306	1.54934	-6.75226	hyper
LOC782190	119229981	119230235	3	254	6.24982	-7.44557	hyper
RFWD3	2081921	2082180	18	259	1.06263	-6.32501	hyper
LOC784007	13053841	13054440	3	599	1.4785	-6.48611	hyper
FAM118A	115709654	115709886	5	232	1.51622	-6.99617	hyper
NEDD4L	57390738	57391239	24	501	1.80735	-6.72737	hyper
NFKBIE	17771329	17771918	23	589	1.27085	-6.66635	hyper
ARSI	61652521	61652940	7	419	1.17633	-5.75355	hyper
LOC782699	7257711	7257940	8	229	2.751	-5.18191	hyper
ZNF584	65686821	65687153	18	332	1.05607	-6.03399	hyper
ZC3H12A	108403081	108403340	3	259	1.4615	-6.33221	hyper
NUP210	58571444	58571900	22	456	8.51806	-6.44916	hyper
NCKIPSD	51205016	51205420	22	404	1.64693	-5.49642	hyper
NR4A1	27823141	27823725	5	584	3.44545	-5.4879	hyper
ABHD17C	26547389	26547860	21	471	1.53504	-6.47401	hyper
LOC617396	50705103	50705420	23	317	2.58496	-7.26348	hyper
NCKIPSD	51201228	51201528	22	300	1.82085	-7.48135	hyper
RIPOR3	78608995	78609480	13	485	2.5086	-6.19824	hyper
LOC782609	39098381	39099040	4	659	1.88967	-5.80074	hyper
PHLDA2	48689531	48690033	29	502	1.13782	-6.92459	hyper
ANGPTL4	17011997	17012655	7	658	2.78648	-5.25728	hyper
CCNL1	110448621	110449117	1	496	1.2787	-5.52614	hyper
MCAM	29890621	29890850	15	229	3.57583	-5.86004	hyper
RPIA	47351621	47351860	11	239	5.66391	-5.46188	hyper
PTGES	100121987	100122580	11	593	2.04361	-5.6932	hyper
PDK3	118897934	118898320	30	386	2.0282	-5.60117	hyper
SS18L2	14734201	14734537	22	336	1.09944	-5.42855	hyper
BCAR3	49889621	49890002	3	381	3.43412	-7.72386	hyper
LOC538679	26057361	26057800	10	439	1.43399	-6.24004	hyper
IGFBP5	104663639	104663869	2	230	1.39347	-6.69032	hyper
LOC100851913	156186	156467	NW_020192290.1	281	2.05869	-8.09512	hyper
CENPU	15119101	15119520	27	419	1.72751	-8.64333	hyper
BAG4	33349062	33349382	27	320	1.33278	-5.54543	hyper
RAPH1	91649041	91649420	2	379	1.6438	-5.10952	hyper
MAP3K20	23571147	23571410	2	263	1.65256	-6.80953	hyper
DPH3	153263921	153264139	1	218	2.23738	-5.9007	hyper
MXD1	68281241	68281580	11	339	1.91599	-5.16713	hyper
FAM241A	13375352	13375661	6	309	1.90961	-5.87997	hyper
SH2D4A	38307521	38307784	27	263	2.14898	-5.09738	hyper
OVOL1	43908721	43909059	29	338	3.36595	-6.17579	hyper
NPR2	59974530	59974873	8	343	3.0689	-6.29674	hyper
ZNF536	41070335	41070660	18	325	2.02188	-7.46742	hyper
DCP1B	108319361	108320012	5	651	1.10068	-6.1084	hyper
WFS1	102896919	102898720	6	1801	1.42556	-5.40283	hyper
RAB30	12678521	12678940	29	419	1.63697	-6.50796	hyper
CDSN	28024001	28024320	23	319	1.70099	-5.78796	hyper
LOX	31755761	31756135	7	374	2.5835	-5.73215	hyper
FOXO6	104836541	104837023	3	482	2.1225	-5.19344	hyper
DUSP27	1607341	1607860	3	519	2.90814	-7.13973	hyper
CDCP1	54085579	54085797	22	218	2.06768	-5.58935	hyper
NKIRAS1	42074840	42075340	27	500	1.72008	-6.5484	hyper
GRASP	27866081	27866500	5	419	3.39102	-7.22849	hyper
GLG1	2059007	2059474	18	467	1.25946	-5.70115	hyper
FMN1	29892481	29892700	10	219	1.11303	-5.32676	hyper
TTBK2	38038141	38038540	10	399	1.42007	-5.0303	hyper
WHRN	103621004	103621881	8	877	1.58447	-6.05414	hyper
UNC5B	27419213	27419438	28	225	1.34494	-5.41962	hyper
JARID2	41714241	41714551	23	310	1.28097	-6.01152	hyper
PFKFB3	17372119	17372320	13	201	2.61175	-7.4515	hyper
ADM	42377558	42378641	15	1083	3.8338	-7.92144	hyper
SLC6A6	57868574	57868866	22	292	1.46354	-6.35933	hyper
USP26	16902541	16903549	30	1008	3.51994	-5.12411	hyper
XYLT1	15865242	15865505	25	263	1.91631	-6.6303	hyper
IL24	4683621	4683827	16	206	1.62559	-6.6332	hyper
ANKRD50	33130281	33130737	17	456	1.60749	-6.92485	hyper
GID4	34512021	34512537	19	516	1.13108	-5.29129	hyper
ITPKB	29743499	29743889	16	390	2.13879	-6.07482	hyper
PLD3	49730141	49730980	18	839	1.04375	-5.29787	hyper
DENND3	2749242	2749442	14	200	1.26772	-5.70624	hyper
PCDH9	40603161	40603455	12	294	2.30193	-5.77662	hyper
LOC101902449	86446741	86447040	12	299	2.48056	-5.66095	hyper
GPR4	53190501	53190909	18	408	1.53848	-5.73496	hyper
C16H1orf21	65413196	65413590	16	394	1.68011	-6.60383	hyper
RTN4RL2	80720338	80720691	15	353	2.12774	-5.03915	hyper
SNAPC1	73917371	73917800	10	429	1.19561	-6.76859	hyper
ZNF536	40973921	40974240	18	319	3.19787	-7.08006	hyper
RORA	49676389	49676785	10	396	1.37968	-5.28599	hyper
KIF17	131968419	131969080	2	661	1.83272	-5.95756	hyper
SOCS1	9912586	9913728	25	1142	1.35268	-5.561	hyper
SERTAD2	63150110	63150360	11	250	2.09289	-5.48808	hyper
SPTY2D1	26115121	26115374	29	253	1.26404	-5.77029	hyper
LRRC15	73174201	73174920	1	719	1.02738	-5.10992	hyper
LOC100851913	143441	143680	NW_020192290.1	239	1.6205	-6.71336	hyper
PHACTR1	43274421	43274900	23	479	3.77112	-7.18274	hyper
RASSF1	50009816	50010020	22	204	1.45768	-5.92108	hyper
KIFC3	25724637	25724867	18	230	2.4441	-7.99165	hyper
FAM217A	50079857	50081240	23	1383	2.0435	-6.20458	hyper
GPT2	15349921	15350140	18	219	1.08437	-5.70136	hyper
BMP2	49153701	49153930	13	229	3.04611	-6.77615	hyper
ACAD10	55449681	55450323	17	642	1.08286	-6.02263	hyper
FAM13A	36005610	36005824	6	214	1.52728	-5.063	hyper
LONRF3	3426961	3427240	30	279	2.83494	-5.20194	hyper
TNK2	70622576	70622780	1	204	2.10744	-6.80414	hyper
KCNC3	56505661	56506106	18	445	2.33204	-7.10536	hyper
EEF1AKMT3	55687001	55687346	5	345	2.52542	-7.23371	hyper
ZBTB25	76648189	76648488	10	299	3.32865	-5.50462	hyper
SLC6A6	57787141	57787500	22	359	1.08731	-5.16995	hyper
FAM193B	39050441	39050680	7	239	1.9791	-5.82623	hyper
CDSN	28023553	28023820	23	267	2.69139	-5.02199	hyper
MACF1	106814712	106814920	3	208	1.91529	-5.48435	hyper
MYOZ3	62045221	62045520	7	299	2.20425	-5.21497	hyper
CSRNP1	12488421	12489040	22	619	3.12245	-6.48358	hyper
SGMS2	17390541	17390820	6	279	1.25982	-6.56086	hyper
TOLLIP	50183624	50184080	29	456	1.34889	-5.2925	hyper
PRDM16	49574261	49574640	16	379	5.90207	-6.67652	hyper
RREB1	48105547	48105760	23	213	1.07052	-5.65348	hyper
SRL	3408545	3409180	25	635	3.27373	-5.18266	hyper
FNIP2	40197621	40198107	17	486	3.56713	-6.17969	hyper
LOC104971497	18146101	18146343	3	242	6.86419	-7.31813	hyper
SMG1	16467563	16467780	25	217	1.05687	-7.64799	hyper
TOR1AIP1	61095201	61095890	16	689	1.0917	-9.6436	hyper
ST14	36382021	36382327	29	306	2.44578	-6.23757	hyper
SNAI2	19943761	19944138	14	377	1.08355	-5.58292	hyper
CA12	46649101	46649488	10	387	3.68697	-5.57513	hyper
TAGLN	27893065	27893320	15	255	1.23112	-5.9406	hyper
FNIP2	40110141	40110760	17	619	1.4291	-8.3567	hyper
LOC788709	42931701	42931960	7	259	5.54535	-5.04224	hyper
LOC107132994	36078381	36078700	12	319	1.66457	-6.34576	hyper
PLA2G4B	37238440	37238920	10	480	2.1776	-6.74873	hyper
GZF1	42029268	42029725	13	457	2.34652	-6.5995	hyper
BCL2	61567641	61567897	24	256	2.86007	-5.41116	hyper
LOC112443175	67777848	67778455	21	607	1.45707	-5.75055	hyper
ANGPTL4	17010641	17010911	7	270	3.36313	-5.8989	hyper
RORA	49697721	49697960	10	239	2.58586	-7.75607	hyper
CDH4	55176261	55176600	13	339	4.21723	-7.67314	hyper
SOX9	58919201	58920468	19	1267	2.29668	-5.37735	hyper
ATP9A	79436581	79437040	13	459	1.42078	-5.46693	hyper
SLC35A3	43294086	43294362	3	276	2.03203	-6.59789	hyper
SLC6A7	61564821	61565300	7	479	2.79382	-6.7492	hyper
C24H18orf54	53744086	53744317	24	231	2.84435	-6.81715	hyper
CDH4	55176801	55177720	13	919	2.43995	-6.81177	hyper
LOC783885	26926221	26926874	10	653	1.3145	-5.11133	hyper
ST3GAL1	7864643	7865014	14	371	1.65025	-7.64979	hyper
IPMK	765338	765837	26	499	1.58647	-5.29378	hyper
SLC43A3	80673701	80674100	15	399	2.27291	-6.75484	hyper
MACF1	106824281	106824500	3	219	2.26106	-7.13917	hyper
TLR7	130768861	130769240	30	379	1.8577	-6.34012	hyper
GPT2	15348635	15348960	18	325	1.43379	-5.48932	hyper
KCNK1	6451736	6451960	28	224	1.43075	-6.72239	hyper
KLHL28	54699001	54699450	21	449	1.34281	-5.31408	hyper
KIF17	131918126	131918357	2	231	2.41251	-5.12768	hyper
MAP2K1	13276353	13276712	10	359	1.81719	-5.06529	hyper
PPP1R3B	25190041	25190291	27	250	2.46784	-5.34071	hyper
NUP210	58571941	58572500	22	559	5.13311	-6.22634	hyper
PRIMPOL	15098558	15098846	27	288	1.66807	-7.68463	hyper
RASSF5	4293881	4294353	16	472	1.87075	-5.32615	hyper
SIK1	143516236	143516512	1	276	2.10318	-5.09749	hyper
CDH4	55181798	55182032	13	234	3.02012	-6.34211	hyper
MARCH5	13778742	13779020	26	278	1.26351	-7.75271	hyper
XYLT1	15887151	15887860	25	709	1.9093	-5.06885	hyper
FAM46A	21498581	21498860	9	279	2.99824	-6.5883	hyper
UBE2O	55346622	55346826	19	204	1.16301	-5.44525	hyper
DLX2	24448624	24449289	2	665	1.1692	-5.86555	hyper
E2F7	6452910	6453418	5	508	1.7185	-5.65668	hyper
TINAGL1	122152095	122152380	2	285	1.24322	-5.00228	hyper
CRYBG3	42070463	42070800	1	337	1.10642	-5.06578	hyper
G2E3	41190461	41190702	21	241	1.47083	-6.35651	hyper
STRIP2	93338877	93339094	4	217	3.17118	-7.10277	hyper
SMAD7	48599141	48599600	24	459	1.25572	-7.35477	hyper
NEDD9	45098082	45098304	23	222	2.12304	-5.11439	hyper
SLC35E1	6455445	6455894	7	449	1.72443	-6.16202	hyper
PPP1R27	51049103	51049434	19	331	2.9016	-7.83805	hyper
C2	27421808	27422257	23	449	2.94534	-5.47381	hyper
SBNO2	43593221	43593588	7	367	1.21271	-5.55238	hyper
XYLT1	15889321	15890140	25	819	2.20392	-5.12581	hyper
ALKBH5	34438806	34439576	19	770	1.00948	-6.07328	hyper
KCTD16	55311967	55313123	7	1156	1.96978	-7.80604	hyper
ANO1	47268540	47268873	29	333	1.09206	-8.35315	hyper
LAT	25866570	25866800	25	230	1.54062	-6.10572	hyper
DLL4	36471041	36471480	10	439	3.36805	-7.66617	hyper
CBR3	148450213	148450703	1	490	-1.67189	-6.51649	hypo
NCDN	110202069	110202500	3	431	-1.36316	-7.27056	hypo
MYH7B	64299464	64299854	13	390	-1.15166	-6.25573	hypo
ERCC6L	78468981	78469740	30	759	-1.23077	-6.33261	hypo
ZNF132	65691617	65693000	18	1383	-1.21761	-5.14148	hypo
PASK	120345165	120345420	3	255	-3.72126	-8.72702	hypo
ZBTB7A	19975401	19975880	7	479	-1.26491	-7.12665	hypo
ZNF699	14193801	14194300	7	499	-1.73979	-8.79821	hypo
IL17RD	44000946	44001886	22	940	-1.99204	-8.03561	hypo
EPC1	33214573	33214926	13	353	-1.83764	-6.63142	hypo
TECPR2	67197055	67197394	21	339	-1.32405	-7.56053	hypo
ANKRD13A	63266461	63266940	17	479	-1.31295	-6.35026	hypo
ERCC6L2	82672021	82672623	8	602	-1.19491	-8.32078	hypo
SPECC1	33591986	33593563	19	1577	-1.57829	-6.76282	hypo
TMEM115	49989901	49990300	22	399	-1.08368	-5.19481	hypo
TUBB6	42807561	42808145	24	584	-1.05017	-5.63196	hypo
SAV1	43552321	43552580	10	259	-1.48757	-5.72195	hypo
CELSR2	34153677	34157401	3	3724	-1.35478	-8.33888	hypo
TRA2A	32125561	32125860	4	299	-1.04153	-5.10342	hypo
DROSHA	42016626	42016858	20	232	-1.33872	-7.79121	hypo
SMTNL2	25112573	25113046	19	473	-2.03359	-8.38052	hypo
GGTA1	92317941	92318723	11	782	-1.34773	-6.95798	hypo
NUBP2	1366297	1366861	25	564	-1.50311	-7.38612	hypo
DAP3	15050241	15050860	3	619	-1.29654	-7.6314	hypo
UPK3B	34502001	34502960	25	959	-3.00105	-8.21592	hypo
ZNF629	26901441	26904717	25	3276	-1.58134	-5.6734	hypo
ADNP	78822001	78822380	13	379	-1.07312	-8.50718	hypo
TRIM65	55727549	55728034	19	485	-1.72936	-8.46386	hypo
JRK	1725701	1727200	14	1499	-1.54495	-9.09895	hypo
YIPF4	14923001	14923400	11	399	-1.74235	-5.05176	hypo
LOC100336476	119448494	119449494	3	1000	-2.1	-7.94849	hypo
FAM69A	50627744	50628320	3	576	-2.55224	-7.06343	hypo
GPRIN1	38069420	38070840	7	1420	-1.81378	-8.09797	hypo
DIP2A	146241008	146241680	1	672	-1.76036	-8.49169	hypo
XXYLT1	72497652	72499040	1	1388	-1.30553	-7.11071	hypo
MFSD6L	28289961	28290509	19	548	-7.21723	-7.37638	hypo
BMF	35754174	35754471	10	297	-1.57574	-5.04991	hypo
TBC1D24	2003361	2004380	25	1019	-1.23451	-6.21103	hypo
CAMSAP3	16459404	16460878	7	1474	-1.1729	-7.13808	hypo
PPARA	116511641	116512420	5	779	-1.41059	-6.29481	hypo
SLC36A1	62682161	62682980	7	819	-1.31924	-8.4666	hypo
TTC14	86373461	86374240	1	779	-1.06616	-5.47438	hypo
LOC100848895	58426253	58426980	18	727	-1.12483	-5.37991	hypo
PSD4	46884466	46885552	11	1086	-1.55993	-7.45952	hypo
CEP68	63457144	63458656	11	1512	-1.48729	-5.32913	hypo
SLC45A4	2718261	2719085	14	824	-3.02189	-7.8154	hypo
AGBL2	77465912	77466695	15	783	-2.17154	-7.53933	hypo
ZBTB39	56433481	56434760	5	1279	-1.21643	-8.21028	hypo
SLC9B2	21851544	21852100	6	556	-1.29772	-7.43762	hypo
ZNF646	27185118	27185365	25	247	-1.73432	-6.2809	hypo
SNX19	36942604	36943600	29	996	-1.66541	-8.3545	hypo
RNF139	15593281	15593820	14	539	-1.11043	-5.79332	hypo
TFAP2C	59375678	59375952	13	274	-1.21625	-5.36172	hypo
SLC16A5	56341218	56341900	19	682	-1.38292	-7.56782	hypo
ARHGEF3	44328753	44329540	22	787	-2.70804	-8.79762	hypo
CAPS	18467416	18467633	7	217	-1.71682	-9.03785	hypo
SPG11	102989879	102990633	10	754	-1.07782	-6.8815	hypo
LOC515089	59126961	59127997	18	1036	-1.77627	-7.63596	hypo
PCYOX1L	60766881	60767538	7	657	-1.08009	-9.19199	hypo
MC1R	14705621	14706760	18	1139	-2.50333	-9.14104	hypo
SLC35G1	15375075	15375352	26	277	-2.8905	-5.16537	hypo
ZNF789	36878521	36879300	25	779	-2.61821	-8.44808	hypo
USP27X	87576561	87577760	30	1199	-1.94722	-6.67099	hypo
FAF2	37984834	37985520	7	686	-1.1652	-7.91306	hypo
PTCD1	36972921	36973534	25	613	-1.22165	-6.77564	hypo
GTF3C4	102741341	102742140	11	799	-1.3602	-6.18328	hypo
CYBC1	50127738	50128500	19	762	-1.23859	-8.77141	hypo
FASTKD3	65346181	65346880	20	699	-2.1259	-8.99593	hypo
CSF1	33489269	33491086	3	1817	-1.61348	-7.20492	hypo
SLC16A5	56338721	56339873	19	1152	-1.67771	-5.17524	hypo
MAP10	5675770	5676760	28	990	-2.06909	-7.51048	hypo
NKRF	3947181	3948100	30	919	-1.12354	-6.63875	hypo
GBGT1	103136833	103138120	11	1287	-1.02172	-6.8743	hypo
LOC618806	38062161	38062473	30	312	-1.35908	-6.95954	hypo
CABLES1	33306401	33307120	24	719	-1.89652	-7.37011	hypo
TIAM1	4271792	4272766	1	974	-1.03912	-7.35315	hypo
TUBB3	14716821	14717060	18	239	-1.7905	-7.95358	hypo
MTFP1	69426131	69426744	17	613	-1.77272	-7.17892	hypo
C1RL	103282810	103284063	5	1253	-1.21868	-8.97628	hypo
TMEM238	62102801	62103460	18	659	-1.45849	-6.2829	hypo
MTCH2	77410361	77410600	15	239	-1.33933	-7.70503	hypo
ASTE1	138840061	138841064	1	1003	-2.51059	-7.61759	hypo
FARP2	120608321	120609403	3	1082	-1.73381	-5.12088	hypo
SLC25A19	56217041	56217460	19	419	-1.53994	-5.43664	hypo
MAP1S	5409837	5410073	7	236	-1.98883	-8.44311	hypo
WDR75	6936001	6936333	2	332	-1.11759	-6.29376	hypo
CRTC3	21995959	21996160	21	201	-1.32658	-9.32319	hypo
ZNF784	61923044	61924720	18	1676	-1.0072	-8.07622	hypo
ZNF235	52210961	52212160	18	1199	-2.04391	-6.30461	hypo
MZF1	65794268	65796747	18	2479	-1.70058	-6.1023	hypo
TNS3	74930813	74932073	4	1260	-1.60994	-6.79763	hypo
HOXC4	25978221	25978780	5	559	-2.77439	-9.25306	hypo
LNPK	21000481	21001720	2	1239	-1.26908	-8.02311	hypo
PLLP	25260541	25260920	18	379	-1.44018	-5.89166	hypo
TMPRSS4	28761621	28761948	15	327	-1.53446	-5.94192	hypo
SHOX2	109425853	109427080	1	1227	-1.01375	-5.85991	hypo
CORO6	20865342	20866483	19	1141	-1.1895	-7.15085	hypo
NEURL2	74646601	74646859	13	258	-2.47794	-6.57037	hypo
S100PBP	120841961	120842340	2	379	-1.15379	-8.43726	hypo
OSR1	79410776	79411475	11	699	-1.08359	-7.50814	hypo
FAM83H	1025517	1026451	14	934	-2.58749	-9.41706	hypo
SRP9	28799916	28800120	16	204	-2.35858	-5.67953	hypo
NOL10	87060586	87061220	11	634	-1.2988	-7.76995	hypo
LOC100297056	57556781	57557660	18	879	-2.5841	-8.94343	hypo
NUDT18	69420700	69421720	8	1020	-1.93083	-8.85355	hypo
SRRM5	51833121	51835028	18	1907	-1.15163	-6.93671	hypo
SNX19	36973131	36975300	29	2169	-1.95547	-6.67532	hypo
TRIM11	2635572	2635803	7	231	-1.43938	-7.99299	hypo
ATXN7L3	44011141	44012174	19	1033	-1.3744	-7.51024	hypo
TBCCD1	80675971	80676338	1	367	-1.13698	-9.1171	hypo
MIS12	26068661	26068980	19	319	-2.30033	-5.48536	hypo
MTCP1	35971781	35972220	30	439	-2.27831	-7.8724	hypo
TBC1D25	86676422	86678020	30	1598	-1.14603	-6.51835	hypo
STEAP3	71060341	71061160	2	819	-1.60063	-8.00364	hypo
AKT1S1	56220687	56221073	18	386	-1.38882	-9.03765	hypo
SMAD1	12787266	12787843	17	577	-1.10223	-7.8957	hypo
BTBD7	57862241	57863245	21	1004	-1.00316	-8.02214	hypo
PTCD1	36982473	36982940	25	467	-1.63532	-9.26827	hypo
C2H2orf88	6103941	6104600	2	659	-2.83771	-7.0363	hypo
C3H2orf54	120166722	120168199	3	1477	-3.32226	-8.13012	hypo
MON1A	50350546	50351312	22	766	-2.20926	-7.08329	hypo
KBTBD4	77377447	77378068	15	621	-2.05548	-5.28153	hypo
SAMD15	88582381	88583140	10	759	-2.68654	-5.34414	hypo
PSKH1	35411241	35412040	18	799	-1.22064	-6.71186	hypo
KIAA0319	33138571	33139260	23	689	-2.24583	-5.61101	hypo
ZNF75A	2762437	2763340	25	903	-1.44168	-8.0118	hypo
DTX3L	66992845	66993220	1	375	-1.62965	-9.56043	hypo
ZSCAN2	22278243	22278759	21	516	-2.06446	-9.18247	hypo
CCNF	1963496	1964260	25	764	-1.51425	-7.53076	hypo
ZBTB45	65744295	65745632	18	1337	-1.65503	-8.5183	hypo
PCDH17	5106461	5107889	12	1428	-1.72341	-7.26622	hypo
AJM1	105933721	105934540	11	819	-1.57383	-5.86812	hypo
NLRC5	25053362	25053880	18	518	-1.25749	-5.34354	hypo
STARD13	27987545	27988936	12	1391	-1.02267	-6.32594	hypo
ZBTB26	94084421	94085940	11	1519	-1.17431	-5.6848	hypo
C17H12orf43	63183518	63184400	17	882	-1.02593	-7.7607	hypo
MBD1	49900081	49900840	24	759	-1.5747	-9.06171	hypo
VEZF1	8784741	8785348	19	607	-1.15595	-7.77372	hypo
ZNF287	33135161	33137040	19	1879	-2.54611	-6.32058	hypo
ACTR5	67565861	67566331	13	470	-1.08788	-5.09213	hypo
CPT1A	46166401	46166760	29	359	-1.45417	-6.74715	hypo
ZNF432	57830121	57831500	18	1379	-2.51753	-6.31608	hypo
EEF1D	1119001	1120271	14	1270	-1.93714	-8.75526	hypo
BTBD8	51227061	51227981	3	920	-1.19016	-8.92502	hypo
DPYSL3	58660226	58660536	7	310	-1.90597	-5.30084	hypo
HOXB6	37895819	37896710	19	891	-1.35458	-7.91941	hypo
SLC25A44	14586894	14587400	3	506	-1.83782	-9.3709	hypo
PRAP1	25654861	25655127	26	266	-1.56899	-6.8082	hypo
PDXP	109503231	109503860	5	629	-2.77849	-7.77653	hypo
PYGO2	15628842	15629540	3	698	-1.19429	-6.2965	hypo
CLDN3	33508001	33509182	25	1181	-3.20288	-8.12659	hypo
HIP1	33879861	33881200	25	1339	-1.06521	-5.51082	hypo
METTL13	39202141	39202442	16	301	-2.54915	-5.20685	hypo
FAM118B	29610121	29610760	29	639	-1.14761	-6.89024	hypo
WDR81	22819753	22822880	19	3127	-1.55618	-7.07663	hypo
IL17D	35845021	35846000	12	979	-1.24337	-9.2067	hypo
APOBR	26057337	26058020	25	683	-1.55763	-5.47323	hypo
ACOX3	114662000	114662840	6	840	-1.10429	-5.17157	hypo
ERCC4	12871321	12872260	25	939	-1.66974	-5.67456	hypo
HOXC8	26020721	26021532	5	811	-1.55222	-7.45562	hypo
ZNF268	44224381	44225400	17	1019	-3.05869	-6.25009	hypo
HEG1	69421821	69422300	1	479	-7.09381	-5.93663	hypo
PDGFC	42478159	42478540	17	381	-1.42665	-6.8333	hypo
SIRT7	50981912	50982220	19	308	-2.06867	-6.71736	hypo
ITGB8	29115099	29115540	4	441	-1.5576	-5.77113	hypo
LIMK2	70091863	70093301	17	1438	-1.22839	-6.99601	hypo
NDUFAF4	52890882	52891260	9	378	-2.98728	-5.34202	hypo
ATP5PF	10691268	10691688	1	420	-1.09569	-5.99049	hypo
LOC101903385	65800921	65801197	18	276	-7.47573	-6.93196	hypo
WNT11	55605681	55606060	15	379	-2.83314	-8.22174	hypo
CEP164	28063028	28063245	15	217	-1.15118	-7.8637	hypo
IFNGR1	75082681	75083320	9	639	-1.05234	-6.43448	hypo
CFAP54	60753081	60753471	5	390	-6.56224	-6.24269	hypo
TNK1	27072904	27073400	19	496	-1.26311	-5.96477	hypo
GFER	1541821	1542223	25	402	-1.22635	-5.97726	hypo
MASP1	80056347	80057480	1	1133	-2.51292	-8.68128	hypo
FOXA3	53389827	53391000	18	1173	-2.7924	-7.36394	hypo
WDR6	50977821	50979593	22	1772	-1.85423	-5.55921	hypo
CCDC66	44432023	44432471	22	448	-1.47062	-8.62136	hypo
POLR1B	46273361	46273760	11	399	-1.30043	-7.90365	hypo
NBEA	26231934	26232880	12	946	-2.07913	-5.68079	hypo
GALNT5	39027201	39027540	2	339	-2.65235	-8.24685	hypo
TNS4	40707891	40708316	19	425	-1.14639	-5.27633	hypo
GPR153	47095161	47095570	16	409	-1.58346	-6.23647	hypo
BRCA2	28654861	28655968	12	1107	-1.1214	-6.59953	hypo
LMF1	725401	725620	25	219	-1.09514	-6.36903	hypo
EXOC3L2	52898341	52898847	18	506	-4.09613	-8.80454	hypo
ITGB5	69196961	69197360	1	399	-1.7917	-6.74757	hypo
STRBP	94271721	94272320	11	599	-4.63935	-8.08058	hypo
NETO1	5187961	5188300	24	339	-3.50548	-8.37372	hypo
FRAT1	18565282	18565780	26	498	-6.90087	-5.49328	hypo
ZNF835	63910221	63910976	18	755	-1.76018	-6.55082	hypo
RIN2	39365576	39365787	13	211	-1.56246	-8.77715	hypo
GPER1	41702601	41703560	25	959	-1.61042	-5.22028	hypo
RNF44	38012621	38013060	7	439	-1.20708	-5.82121	hypo
ERCC6L2	82563501	82563736	8	235	-1.06731	-6.06985	hypo
LOC107131225	52308461	52309220	7	759	-1.97928	-7.17495	hypo
NLRC5	25102211	25102900	18	689	-1.21327	-8.99503	hypo
ZNF189	91129321	91129580	8	259	-1.87321	-9.17033	hypo
MORN4	18795096	18795780	26	684	-1.2388	-7.11026	hypo
FAT2	62700501	62701459	7	958	-2.0317	-8.11367	hypo
ZNF385A	25706604	25707959	5	1355	-1.52216	-6.8247	hypo
MPST	75451413	75451992	5	579	-1.0449	-7.0782	hypo
PYM1	57398587	57399380	5	793	-1.41649	-7.68992	hypo
ZBTB18	33151361	33153160	16	1799	-1.12681	-7.22184	hypo
CYBC1	50128641	50129121	19	480	-1.12879	-6.57935	hypo
CDAN1	38019641	38020220	10	579	-2.1774	-8.7536	hypo
GABPB1	59966045	59966460	10	415	-2.24024	-8.56314	hypo
MON1B	4411466	4411669	18	203	-2.04148	-5.02078	hypo
KLK10	56994941	56995323	18	382	-2.31216	-7.95559	hypo
ADAMTS6	14330961	14331260	20	299	-1.21862	-5.23494	hypo
RPUSD1	666141	667331	25	1190	-2.38339	-8.81476	hypo
ZNF862	112691411	112692109	4	698	-1.41375	-6.37358	hypo
CAPN15	478722	480151	25	1429	-1.30454	-6.12759	hypo
LOC101907648	57791541	57792080	18	539	-7.6837	-8.40942	hypo
NLGN1	93147021	93147982	1	961	-1.14828	-7.47466	hypo
EBP	86661606	86662086	30	480	-1.10005	-7.72311	hypo
DIDO1	54507941	54508372	13	431	-1.69025	-7.72935	hypo
MISP	43335361	43335563	7	202	-1.91876	-8.01708	hypo
NPHP1	1715593	1715819	11	226	-1.04288	-5.82997	hypo
C27H8orf48	23421159	23422140	27	981	-4.57348	-8.73449	hypo
CCDC102A	25505115	25505325	18	210	-2.85329	-9.00325	hypo
DSEL	9446761	9447500	24	739	-1.68271	-7.94936	hypo
LOC100847180	58954161	58954500	18	339	-1.8944	-6.5802	hypo
SYTL4	51477289	51477680	30	391	-1.29968	-7.28239	hypo
FAM120B	104024861	104025400	9	539	-4.26868	-9.02728	hypo
FAM122A	44894737	44895472	8	735	-1.89138	-7.51791	hypo
ZNF792	45696841	45697680	18	839	-2.55226	-8.63607	hypo
KLF2	6685967	6686560	7	593	-3.28964	-8.91591	hypo
AXIN2	62238021	62238700	19	679	-1.69168	-5.41509	hypo
SYNE2	76186706	76186918	10	212	-1.51531	-7.78381	hypo
LOC505600	56294081	56294480	21	399	-1.81908	-5.82491	hypo
ZNF469	13698358	13699140	18	782	-1.2284	-6.18941	hypo
FRMPD1	61863921	61865028	8	1107	-3.42827	-9.10448	hypo
RASSF6	88624201	88624540	6	339	-1.48541	-7.7691	hypo
ZNF135	65507681	65508320	18	639	-2.07568	-6.86018	hypo
GLYCTK	48590001	48590941	22	940	-2.28454	-8.13749	hypo
SESN2	125115081	125115844	2	763	-1.96884	-7.43004	hypo
EXOSC6	1814581	1815582	18	1001	-2.39152	-6.93546	hypo
FZD1	8667641	8668860	4	1219	-1.895	-6.94187	hypo
SRSF6	72099621	72100040	13	419	-1.73483	-6.82094	hypo
MB21D2	74608690	74609955	1	1265	-1.20889	-8.56794	hypo
CHCHD8	53342141	53342696	15	555	-1.05518	-7.20039	hypo
ZSCAN29	55121154	55121590	21	436	-1.82814	-7.58541	hypo
ZC2HC1C	86319447	86320795	10	1348	-3.32777	-5.61684	hypo
VPS51	43314311	43315029	29	718	-1.01971	-7.13597	hypo
HOXB8	37879812	37880820	19	1008	-1.41732	-7.69669	hypo
PDCD7	12071621	12072160	10	539	-1.72709	-6.55002	hypo
C23H6orf47	27639808	27641100	23	1292	-1.83724	-5.13227	hypo
PYGO2	15629561	15630340	3	779	-1.33737	-5.68664	hypo
CHRAC1	3153321	3153782	14	461	-1.32367	-9.45393	hypo
MINDY2	51427461	51428400	10	939	-2.28028	-7.76565	hypo
ST3GAL2	1723031	1723720	18	689	-2.04771	-7.89834	hypo
CCDC102A	25509536	25509760	18	224	-1.76826	-7.27346	hypo
STIM2	46454901	46455420	6	519	-1.38505	-6.72695	hypo
PROB1	50668121	50669163	7	1042	-2.79392	-5.362	hypo
LOC786914	66913901	66914295	21	394	-4.44066	-8.11736	hypo
FEN1	40239861	40241540	29	1679	-1.14564	-6.42582	hypo
RASSF10	39680341	39682060	15	1719	-3.36418	-7.48122	hypo
RNPC3	39854501	39854840	3	339	-2.47126	-7.90381	hypo
XYLB	11817881	11818840	22	959	-1.72414	-5.03506	hypo
SPATS2	30304801	30305269	5	468	-1.10073	-6.96918	hypo
FAT2	62764326	62764580	7	254	-1.60429	-5.61484	hypo
ZNF142	106609076	106609901	2	825	-1.3864	-8.13908	hypo
C2CD2	142142973	142143341	1	368	-1.22905	-5.28441	hypo
ISLR2	34557541	34558491	21	950	-1.95875	-5.91776	hypo
LARS2	53786227	53786511	22	284	-3.63293	-5.08472	hypo
RRP15	21755676	21755878	16	202	-1.61116	-6.02208	hypo
PPFIBP2	45065945	45066652	15	707	-1.44696	-7.9816	hypo
MSL1	40422840	40423223	19	383	-1.09422	-5.14143	hypo
FBXL14	108111301	108111520	5	219	-2.15263	-8.94708	hypo
PCDHGA2	52455101	52456287	7	1186	-1.95881	-8.20861	hypo
INTU	29993550	29994120	17	570	-2.07306	-8.17577	hypo
VWC2	5990776	5991355	4	579	-2.3924	-8.52458	hypo
DDX18	69498621	69499179	2	558	-1.10589	-7.3859	hypo
DET1	19522561	19522980	21	419	-4.2854	-7.8807	hypo
LACTB	46918206	46918558	10	352	-1.63414	-6.99428	hypo
GALNT5	39067668	39069640	2	1972	-1.46385	-7.87295	hypo
ZNF7	339061	341380	14	2319	-1.65838	-7.02525	hypo
CYS1	87541766	87542340	11	574	-1.88122	-8.27396	hypo
TNS4	40696957	40697840	19	883	-1.05333	-5.15491	hypo
SREBF1	34648441	34649201	19	760	-1.06004	-7.37781	hypo
MORC2	69860201	69861249	17	1048	-1.22455	-5.32736	hypo
TST	75435361	75435595	5	234	-2.4421	-9.29258	hypo
ANKRD17	88215881	88216197	6	316	-1.01347	-6.93685	hypo
PLXNA1	60259149	60259350	22	201	-3.61748	-5.07213	hypo
MAEA	117125129	117126031	6	902	-1.00452	-6.94083	hypo
BLOC1S3	52827186	52827833	18	647	-1.4417	-7.74379	hypo
RGS12	115534963	115536907	6	1944	-1.44892	-9.54983	hypo
FAM155B	80932481	80933300	30	819	-2.04666	-9.83127	hypo
TUBGCP4	55163621	55163980	21	359	-1.49587	-6.38775	hypo
ZNF197	16443901	16444560	22	659	-3.23602	-8.18491	hypo
ZNF469	13699381	13703480	18	4099	-1.02949	-5.02641	hypo
CSRNP2	28683701	28685000	5	1299	-1.07699	-6.01576	hypo
IPO8	78915884	78916088	5	204	-1.71613	-7.29148	hypo
NAPEPLD	44436564	44437208	4	644	-2.02346	-5.33807	hypo
SNPH	59817641	59818880	13	1239	-1.28367	-5.18675	hypo
MIEF2	34382501	34384243	19	1742	-1.59857	-5.73066	hypo
USP35	17798226	17798985	29	759	-1.19649	-7.471	hypo
LOC112447087	79182641	79182962	6	321	-3.1778	-5.72422	hypo
PREB	72504549	72504911	11	362	-1.98674	-8.01664	hypo
TBX18	64688446	64689240	9	794	-1.17528	-5.16612	hypo
CCDC142	10151801	10153034	11	1233	-2.04472	-7.36033	hypo
JADE1	28955861	28956660	17	799	-1.40182	-7.57222	hypo
TYSND1	26378745	26379840	28	1095	-1.07326	-5.16892	hypo
ARMC6	4167875	4168649	7	774	-1.84758	-5.59762	hypo
FAM155B	80959334	80960298	30	964	-1.16455	-8.51672	hypo
LOC101903326	1089721	1090900	14	1179	-5.05263	-10.316	hypo
ALPK3	22479681	22480120	21	439	-7.00338	-5.91856	hypo
AARS2	17802023	17803009	23	986	-1.63314	-8.57684	hypo
RAB33B	18247821	18248321	17	500	-1.23006	-8.26741	hypo
HOXB8	37878551	37879023	19	472	-1.74639	-6.39413	hypo
ZNF582	63784521	63784940	18	419	-2.66454	-6.31298	hypo
USP30	63983619	63985140	17	1521	-1.29335	-7.83172	hypo
ZBTB8OS	121002101	121002540	2	439	-1.5683	-5.26818	hypo
MED29	49095361	49095561	18	200	-2.36691	-6.26833	hypo
CPLANE2	135880940	135882100	2	1160	-1.33192	-5.03463	hypo
ANKRD6	60560601	60562111	9	1510	-1.00609	-7.19249	hypo
PIGG	117730241	117731280	6	1039	-1.09024	-6.62064	hypo
MBD1	49898768	49899043	24	275	-1.34802	-7.24151	hypo
HBQ1	224701	225720	25	1019	-2.32193	-9.47635	hypo
FAN1	27413901	27414300	21	399	-1.2812	-6.17674	hypo
ANGPT4	60234003	60234780	13	777	-1.82726	-6.6758	hypo
SIK3	27511921	27512380	15	459	-2.10067	-6.78001	hypo
MRM3	22060461	22061203	19	742	-1.18264	-5.63925	hypo
TP53BP2	27154923	27155699	16	776	-1.28988	-7.47578	hypo
DGCR8	72976002	72976729	17	727	-2.50085	-8.10566	hypo
SALL2	25650788	25652160	10	1372	-2.08942	-9.43366	hypo
PCDHA13	51935461	51936360	7	899	-3.39171	-5.95658	hypo
SPECC1	33521421	33522247	19	826	-1.4853	-8.81409	hypo
ZNF16	262581	263380	14	799	-2.33394	-7.96893	hypo
PTP4A1	452804	453080	9	276	-1.05857	-8.44683	hypo
COL18A1	145244300	145245300	1	1000	-1.05893	-5.65975	hypo
ATP13A2	135605861	135606403	2	542	-1.23596	-7.43411	hypo
ADAL	55115708	55116420	21	712	-2.0497	-6.00586	hypo
IL17RD	44004481	44004740	22	259	-1.36774	-5.24473	hypo
MARS2	86190321	86191360	2	1039	-1.38959	-6.51043	hypo
ZFHX2	21412740	21413258	10	518	-1.59064	-6.23601	hypo
REXO4	104303251	104304075	11	824	-1.53583	-7.97589	hypo
HOXC9	26036861	26037612	5	751	-1.16177	-5.10534	hypo
NUDT8	45478043	45478463	29	420	-2.34224	-8.20885	hypo
ZNF235	52212541	52213496	18	955	-2.49204	-7.29599	hypo
TP53BP2	27139961	27140645	16	684	-1.62258	-6.98947	hypo
PRSS22	2182300	2182500	25	200	-2.05445	-5.92063	hypo
RCC2	135235601	135235980	2	379	-1.05255	-6.15734	hypo
ZNF350	57893303	57894827	18	1524	-1.19652	-8.81841	hypo
CHST14	36077443	36079260	10	1817	-1.92468	-7.66932	hypo
SPECC1	33638477	33638721	19	244	-1.18952	-6.4151	hypo
C11H2orf49	9261834	9262210	11	376	-1.13503	-6.39123	hypo
FAM126B	89595461	89596060	2	599	-2.29512	-6.62461	hypo
MN1	67217885	67219780	17	1895	-1.60419	-8.08594	hypo
TTC28	67393947	67394160	17	213	-2.87406	-8.93368	hypo
WDR5B	66865301	66865896	1	595	-1.54849	-5.5573	hypo
IPO8	78910829	78911035	5	206	-1.4258	-6.21182	hypo
RIN1	44386828	44387578	29	750	-1.40282	-7.39224	hypo
PASK	120350911	120352194	3	1283	-1.5043	-5.1682	hypo
DNAJC11	46776308	46776900	16	592	-1.22931	-7.06744	hypo
MARCH9	55706221	55707220	5	999	-1.39781	-8.01481	hypo
PROSER3	46480021	46480840	18	819	-1.7863	-8.30459	hypo
LOC112445429	14096	14460	NW_020190482.1	364	-2.02907	-8.34352	hypo
SHROOM4	88426481	88427100	30	619	-1.13932	-6.54068	hypo
SLC4A2	113651210	113651449	4	239	-1.21068	-5.28395	hypo
GALNT5	39026401	39026920	2	519	-2.11448	-5.7217	hypo
MOCS1	13836250	13837737	23	1487	-1.49616	-7.87534	hypo
DNAAF4	54879677	54879909	10	232	-1.00936	-7.34909	hypo
SPOCK1	48366781	48367233	7	452	-1.40335	-5.55108	hypo
CLUH	23587561	23588272	19	711	-1.35843	-6.90122	hypo
WDR89	75839086	75839720	10	634	-1.64959	-5.98211	hypo
DTX3L	66993801	66994381	1	580	-2.10087	-7.78057	hypo
ZNF34	308961	309200	14	239	-2.49359	-9.4605	hypo
LOC100336448	60645841	60646680	18	839	-2.5281	-6.5319	hypo
B3GNTL1	49768041	49769596	19	1555	-1.53689	-6.78728	hypo
ZNF629	26899141	26899540	25	399	-1.20515	-6.11739	hypo
SMAD1	12741781	12742156	17	375	-1.55947	-8.05639	hypo
DNAAF2	42664401	42664948	10	547	-1.2033	-7.63635	hypo
HOXB9	37866982	37867560	19	578	-1.22182	-5.45966	hypo
SYNJ1	2916041	2916780	1	739	-1.70344	-7.45888	hypo
LCORL	37403201	37403980	6	779	-1.16986	-6.31857	hypo
ZAR1L	28684085	28685400	12	1315	-2.96087	-7.89972	hypo
RRP7A	113436881	113437679	5	798	-1.95019	-6.9456	hypo
DDX20	31540201	31541273	3	1072	-1.26763	-7.7775	hypo
TRABD	119561161	119561452	5	291	-1.00412	-6.7018	hypo
KIAA0895L	34813281	34813654	18	373	-2.87471	-7.80406	hypo
MINDY1	19765778	19766020	3	242	-3.45678	-7.33026	hypo
B4GAT1	44397095	44397740	29	645	-1.07658	-6.71892	hypo
FAM208A	44401198	44402140	22	942	-1.83047	-6.94907	hypo
ARX	118325001	118325500	30	499	-3.38663	-5.12652	hypo
KIAA2013	41753953	41755021	16	1068	-1.26344	-6.98333	hypo
ZNF248	13149401	13150140	28	739	-1.42524	-7.70951	hypo
FAM83H	1033018	1033480	14	462	-1.87091	-7.29193	hypo
FDFT1	7588501	7589280	8	779	-1.73913	-8.22768	hypo
TMEM79	14513891	14514620	3	729	-1.65505	-7.17803	hypo
FAM185A	44133421	44134785	4	1364	-1.30135	-7.0505	hypo
GEMIN7	52762501	52763120	18	619	-1.67604	-9.17446	hypo
WDR81	22826813	22827503	19	690	-1.71382	-9.35645	hypo
MZT2B	72403135	72403647	17	512	-1.73954	-7.14259	hypo
MOSMO	19769097	19769440	25	343	-1.54901	-8.82584	hypo
AASDH	71753041	71753520	6	479	-1.79219	-7.17228	hypo
GPR132	69438921	69439920	21	999	-1.48755	-8.62933	hypo
PBRM1	48236695	48237300	22	605	-1.13128	-7.69388	hypo
PPARGC1B	61171687	61172816	7	1129	-1.15322	-7.10941	hypo
TNRC6A	22384321	22384654	25	333	-1.54751	-8.45246	hypo
SIK2	21927875	21928088	15	213	-1.90504	-5.5651	hypo
LOC524181	45968523	45969240	1	717	-1.75137	-6.18179	hypo
CARD6	33625521	33627400	20	1879	-2.88669	-9.10265	hypo
PLEKHD1	81276041	81277360	10	1319	-1.68034	-5.07552	hypo
GCN1	62501455	62502000	17	545	-1.22349	-5.25017	hypo
SMYD4	22877023	22878040	19	1017	-1.04327	-9.43619	hypo
SWT1	66185812	66186400	16	588	-1.42177	-7.52576	hypo
SLC35E2	50978808	50979740	16	932	-2.88776	-7.24341	hypo
ZC3H4	54120381	54120746	18	365	-1.45703	-8.25116	hypo
ZNF768	26709921	26711520	25	1599	-1.35939	-7.90225	hypo
ALG11	21421641	21422191	12	550	-1.04609	-7.86376	hypo
AKAP10	33782392	33782880	19	488	-1.03483	-6.95142	hypo
RPAP2	51031841	51032770	3	929	-1.11956	-8.14851	hypo
USP43	28945489	28946660	19	1171	-1.45101	-7.41826	hypo
YLPM1	86060450	86060871	10	421	-1.10411	-6.93086	hypo
GRIN3A	91311861	91312138	8	277	-2.48747	-7.39516	hypo
PPRC1	22809664	22812572	26	2908	-1.63681	-6.97959	hypo
PLAGL2	61684461	61684960	13	499	-1.77894	-7.28458	hypo
ZNF200	2679801	2681166	25	1365	-2.92151	-5.41244	hypo
TTC22	91512013	91513040	3	1027	-1.95276	-8.45159	hypo
PCDHA13	51954261	51955340	7	1079	-8.24555	-9.24518	hypo
ARHGEF4	1864501	1864854	2	353	-2.02984	-7.07673	hypo
TLE1	57579201	57579420	8	219	-1.49867	-5.0704	hypo
PRMT6	36311512	36312200	3	688	-2.23222	-7.17116	hypo
SDR42E1	8544201	8544660	18	459	-1.76005	-5.19572	hypo
PCDHGA2	52458321	52458940	7	619	-2.03809	-8.32657	hypo
COX10	32197959	32199200	19	1241	-1.08276	-7.29197	hypo
ZBTB6	94076741	94077480	11	739	-1.08262	-5.13594	hypo
GATD1	50588810	50589862	29	1052	-1.25123	-8.75535	hypo
NAT1	39014461	39015140	27	679	-2.26179	-8.21338	hypo
LOC100847180	58953461	58954040	18	579	-1.12694	-6.77878	hypo
MTRR	65332595	65332968	20	373	-1.18094	-6.96076	hypo
FUT2	55335372	55337180	18	1808	-1.40049	-6.92274	hypo
MYBBP1A	25024281	25025489	19	1208	-1.03817	-7.24291	hypo
LOC618787	4977861	4978535	7	674	-1.76762	-8.77446	hypo
KRT13	41709890	41710111	19	221	-1.35696	-6.04766	hypo
HSPA1L	27525221	27525920	23	699	-2.54348	-5.69993	hypo
C2H2orf88	6102101	6103720	2	1619	-2.1316	-7.15483	hypo
LOC785873	28777769	28778257	23	488	-1.13706	-5.09242	hypo
FIZ1	61945961	61947500	18	1539	-1.01687	-5.28287	hypo
C18H16orf46	7745501	7746600	18	1099	-1.09126	-8.72007	hypo
ZNF202	34315492	34315800	15	308	-2.28136	-5.5462	hypo
FAM212B	31577459	31578740	3	1281	-2.33877	-8.92815	hypo
UMPS	69177351	69177740	1	389	-2.15747	-5.2922	hypo
MTERF1	9248741	9249840	4	1099	-1.49785	-5.97048	hypo
MORN1	50453057	50453329	16	272	-2.02603	-5.51782	hypo
PLAGL2	61688405	61688778	13	373	-1.80351	-5.229	hypo
IQCD	61211439	61212254	17	815	-1.9014	-9.66884	hypo
UFSP1	35769096	35770193	25	1097	-2.30261	-9.74011	hypo
GGPS1	8067461	8067697	28	236	-1.65685	-6.22834	hypo
GGA3	56238808	56239800	19	992	-1.27874	-6.39929	hypo
GOLGA4	10900020	10900554	22	534	-3.71867	-5.37447	hypo
ZNF182	86423261	86423560	30	299	-1.60857	-5.58298	hypo
FTSJ3	48071105	48071371	19	266	-2.01731	-9.1828	hypo
C1QTNF1	53361461	53362033	19	572	-2.10269	-5.88689	hypo
P3H4	41998221	41998616	19	395	-1.07564	-6.52164	hypo
FASTKD5	52047441	52048100	13	659	-1.17555	-6.09794	hypo
NR2F1	93055388	93055916	7	528	-1.90916	-7.47278	hypo
ZNF362	120410441	120411849	2	1408	-2.1857	-7.00641	hypo
LOC112446454	112825784	112826507	4	723	-2.35771	-7.41597	hypo
GAK	117477548	117477773	6	225	-1.28346	-5.79585	hypo
CSK	33873781	33874374	21	593	-2.11357	-7.47844	hypo
CD37	55822219	55822424	18	205	-1.14002	-6.17752	hypo
TRIM65	55731801	55732460	19	659	-1.6938	-7.26865	hypo
GJA10	60365521	60365762	9	241	-6.83668	-5.1289	hypo
C17H12orf65	52320001	52320669	17	668	-1.3443	-8.34251	hypo
RPS6KC1	70349501	70350163	16	662	-1.30563	-7.03097	hypo
WDR59	2259179	2259840	18	661	-1.75822	-5.47373	hypo
GSDMD	1140704	1141085	14	381	-1.06194	-7.62799	hypo
FOXN1	20003597	20004560	19	963	-2.48875	-8.46423	hypo
MBTPS2	121447841	121448600	30	759	-1.08664	-5.49645	hypo
PIGQ	510933	512120	25	1187	-1.16053	-9.4572	hypo
TRPV4	63426694	63427112	17	418	-2.01637	-6.7623	hypo
KIAA2026	38790741	38791200	8	459	-1.3571	-8.66624	hypo
PNPLA6	16399808	16400764	7	956	-2.0215	-5.8783	hypo
TOGARAM1	54728201	54728980	21	779	-1.09072	-6.06773	hypo
TLR2	3954601	3955880	17	1279	-2.40133	-6.81476	hypo
RNF168	71017341	71018220	1	879	-1.26258	-8.69437	hypo
ZBTB7B	15578469	15578800	3	331	-1.04296	-5.31809	hypo
TRAF3IP1	117697091	117698320	3	1229	-1.19944	-7.78428	hypo
CXXC5	50885336	50885560	7	224	-1.39038	-5.69666	hypo
ZC3H4	54113761	54115489	18	1728	-1.89196	-6.95007	hypo
MFAP3L	1846881	1847210	8	329	-1.18269	-6.07241	hypo
PCDH1	52935381	52935967	7	586	-1.78286	-5.66251	hypo
DISP1	26516041	26516940	16	899	-1.85012	-5.63825	hypo
GTF3C5	103055698	103056301	11	603	-1.3461	-8.64904	hypo
CCNJ	17428216	17428880	26	664	-2.62199	-7.52461	hypo
PPM1D	12299921	12300601	19	680	-1.51538	-8.85081	hypo
LOC100847180	58952621	58952980	18	359	-1.35674	-9.18863	hypo
FAT2	62774561	62775341	7	780	-1.7609	-7.24872	hypo
B3GALT4	7452083	7453320	23	1237	-1.06117	-7.76169	hypo
SIRT6	19864331	19864640	7	309	-1.27154	-7.01032	hypo
PMS1	6469801	6470280	2	479	-1.10087	-6.19583	hypo
TSNARE1	1981856	1982800	14	944	-1.02859	-6.59701	hypo
ZSCAN23	158076560	158077280	1	720	-1.96278	-6.69164	hypo
ZNF713	27636033	27637120	25	1087	-2.64544	-5.2485	hypo
LIPT2	53838481	53838993	15	512	-3.39993	-8.37056	hypo
MLLT3	24068581	24069100	8	519	-1.38352	-6.43552	hypo
NOVA1	36876101	36876436	21	335	-1.94307	-6.17721	hypo
TSPYL4	34447804	34449460	9	1656	-1.72763	-7.39598	hypo
MFSD5	26757041	26757680	5	639	-1.83937	-7.566	hypo
TMEM88B	51119139	51119660	16	521	-3.21099	-7.01573	hypo
RBM47	59398069	59398276	6	207	-2.49468	-5.33613	hypo
ZNF22	44581021	44582051	28	1030	-1.94344	-8.25493	hypo
COMMD5	347581	348660	14	1079	-1.1204	-8.10436	hypo
KCNH3	30274162	30275134	5	972	-2.77823	-6.39617	hypo
WDR33	4784884	4785400	2	516	-1.22642	-8.94778	hypo
CHD8	25769801	25770783	10	982	-1.12229	-7.57443	hypo
URB2	1583747	1584680	28	933	-1.15584	-7.5134	hypo
KCNH3	30282240	30282490	5	250	-1.93652	-6.43795	hypo
RNF103	48300170	48300700	11	530	-1.44882	-8.93275	hypo
ENG	98497639	98498414	11	775	-1.81261	-5.19892	hypo
FZR1	20384621	20385890	7	1269	-1.30758	-6.87419	hypo
UBL7	34223144	34223394	21	250	-1.24681	-7.57037	hypo
ZADH2	3492266	3493320	24	1054	-2.10367	-7.70484	hypo
ZNF746	112504727	112505027	4	300	-1.64712	-5.8655	hypo
CXXC1	49953096	49953332	24	236	-1.0558	-5.21191	hypo
FAM20A	61698047	61698757	19	710	-1.72338	-5.0541	hypo
CTDSP1	106414081	106414500	2	419	-1.67736	-5.93469	hypo
ICOSLG	144224321	144226697	1	2376	-1.13297	-6.85634	hypo
DAP3	15050881	15051100	3	219	-2.96347	-5.58466	hypo
C10H14orf93	21849281	21850363	10	1082	-1.6235	-5.43576	hypo
BMS1	13229313	13229985	28	672	-1.12908	-5.96803	hypo
ADGRL1	11546176	11546977	7	801	-1.10289	-5.0101	hypo
NRDE2	101875398	101876367	10	969	-1.20058	-6.92364	hypo
TIMM13	21155448	21156140	7	692	-1.11482	-7.57619	hypo
ZBTB9	7626907	7628620	23	1713	-1.94749	-7.13147	hypo
PEX11A	21100261	21101040	21	779	-3.14263	-8.12103	hypo
ZBTB45	65742899	65743620	18	721	-2.32516	-9.21108	hypo
PRDM8	94886600	94887500	6	900	-1.79057	-7.38496	hypo
NDE1	14127981	14128740	25	759	-1.79226	-8.50482	hypo
PCDH7	49955601	49956060	6	459	-3.69218	-8.24289	hypo
LRFN4	44873302	44874127	29	825	-1.40188	-7.73533	hypo
CCDC97	50481286	50481742	18	456	-1.26522	-7.34062	hypo
SELENOV	49184743	49185660	18	917	-1.6732	-5.34521	hypo
MAPT	46004601	46005880	19	1279	-1.52112	-5.93468	hypo
ZHX3	69831561	69832860	13	1299	-1.23297	-5.76253	hypo
MRM1	12949843	12950172	19	329	-1.36041	-7.50895	hypo
EEPD1	60949010	60949715	4	705	-1.52548	-9.08169	hypo
GPR156	65018452	65018905	1	453	-3.87819	-10.1133	hypo
PIGW	12885633	12886040	19	407	-1.07577	-5.07708	hypo
FAM120B	103961317	103962535	9	1218	-1.1154	-8.90484	hypo
ADAT1	2890461	2891883	18	1422	-1.80781	-8.20177	hypo
ZKSCAN5	36893168	36893777	25	609	-1.56454	-7.02954	hypo
GON7	57823841	57824175	21	334	-1.00377	-5.04091	hypo
ZBTB3	41056201	41058232	29	2031	-1.37674	-7.89211	hypo
WDCP	75023521	75023877	11	356	-3.6385	-7.86803	hypo
FBN1	61917881	61918380	10	499	-2.05251	-7.63495	hypo
TRADD	34793241	34793640	18	399	-2.12444	-5.50655	hypo
RRP36	16665076	16665780	23	704	-1.48226	-8.01804	hypo
ZNF319	25902761	25903220	18	459	-2.51506	-5.79511	hypo
SIX5	53305387	53306654	18	1267	-1.01327	-6.07608	hypo
MOSPD3	35950130	35950348	25	218	-1.48403	-9.00083	hypo
PIGA	128163761	128164697	30	936	-1.12734	-6.87302	hypo
LOC101907940	51320678	51320960	18	282	-2.71176	-5.30835	hypo
SPART	25206631	25207100	12	469	-1.24029	-9.06373	hypo
OVOL2	38271777	38272471	13	694	-1.37298	-8.3753	hypo
IP6K1	50477851	50478740	22	889	-1.11228	-7.14022	hypo
GPR156	64940401	64941080	1	679	-1.595	-6.45112	hypo
PRAP1	25656641	25657580	26	939	-1.13239	-5.02316	hypo
KCTD18	89036361	89037254	2	893	-1.90705	-8.38656	hypo
PRDM8	94868836	94869333	6	497	-3.42371	-8.03529	hypo
IQCN	4930321	4931722	7	1401	-1.55285	-7.11912	hypo
SZT2	102575891	102576722	3	831	-1.15803	-7.30845	hypo
PCDHGA2	52424841	52426520	7	1679	-1.78629	-7.11668	hypo
ACP2	77118641	77119228	15	587	-1.52905	-6.80721	hypo
SLC26A2	61300461	61301000	7	539	-1.60121	-5.44185	hypo
ORMDL1	6585161	6585700	2	539	-1.99041	-7.60117	hypo
PTCD1	36983341	36983650	25	309	-1.45215	-5.99653	hypo
PQLC2	133347041	133347773	2	732	-1.139	-8.45902	hypo
EPHB4	35816931	35817264	25	333	-1.44002	-8.87735	hypo
CANT1	53405516	53406680	19	1164	-1.13818	-7.94682	hypo
DSEL	9447901	9450520	24	2619	-1.93855	-8.20609	hypo
LOC512672	28504621	28505222	23	601	-1.12359	-6.77938	hypo
SLC43A2	22687201	22687660	19	459	-3.06849	-7.81245	hypo
ZNF576	51819660	51820137	18	477	-1.48817	-6.56841	hypo
SLC45A4	2715461	2717340	14	1879	-1.32646	-6.71495	hypo
ZKSCAN2	22836229	22836600	25	371	-1.65408	-5.01274	hypo
THAP2	1306958	1307480	5	522	-1.37699	-6.65004	hypo
TICRR	21050161	21051984	21	1823	-1.38887	-6.72558	hypo
FAM214A	57722603	57723320	10	717	-1.47522	-8.90824	hypo
MLH3	86296841	86297360	10	519	-2.272	-6.92039	hypo
LOC112447756	70299490	70300140	8	650	-2.17606	-8.38802	hypo
ZMYM4	110330321	110330697	3	376	-1.06454	-5.32466	hypo
GFER	1539897	1540162	25	265	-1.17972	-8.98679	hypo
APC2	43873241	43874500	7	1259	-1.67451	-5.07463	hypo
FUT1	55377781	55378880	18	1099	-1.36895	-7.10822	hypo
FAT2	62703103	62703561	7	458	-2.24986	-9.0959	hypo
PATZ1	70126741	70127459	17	718	-1.54812	-7.50571	hypo
CCDC191	58715859	58716083	1	224	-1.45756	-6.11422	hypo
MON1B	4419115	4419680	18	565	-1.49634	-7.93778	hypo
PBRM1	48228532	48228809	22	277	-1.37401	-6.33922	hypo
GSDMB	40254781	40255500	19	719	-2.59779	-5.48384	hypo
PCDHGA2	52578401	52579660	7	1259	-2.22383	-5.1613	hypo
PTDSS2	50819768	50820827	29	1059	-1.32684	-7.42485	hypo
TOE1	100718810	100719797	3	987	-1.34533	-6.89958	hypo
ATRIP	51408467	51409160	22	693	-1.32886	-5.36925	hypo
ADAT1	2909061	2909665	18	604	-1.32315	-6.7276	hypo
LRP4	76817095	76817313	15	218	-1.68524	-7.0033	hypo
LRFN4	44871336	44872695	29	1359	-1.66709	-7.95059	hypo
BRAT1	40660494	40661860	25	1366	-2.22682	-6.11659	hypo
SYNC	120959218	120959620	2	402	-2.3034	-7.6011	hypo
ZNRF3	68397918	68399685	17	1767	-1.3408	-7.83846	hypo
LOC112443502	135762961	135763240	2	279	-1.34807	-8.44374	hypo
STAT2	57007910	57008239	5	329	-1.08401	-7.11569	hypo
FAM208A	44383521	44383899	22	378	-1.52589	-6.81399	hypo
PIK3C2B	2218610	2219631	16	1021	-1.08045	-6.2594	hypo
CPM	44957721	44958820	5	1099	-1.35608	-7.13257	hypo
BOLA1	20713193	20714123	3	930	-1.74593	-5.74988	hypo
KLF14	94522781	94523280	4	499	-2.2429	-6.69729	hypo
ADORA2B	33482541	33483478	19	937	-1.49639	-7.60774	hypo
ZUP1	33926732	33927308	9	576	-2.54929	-8.83389	hypo
ZNF202	34310141	34311480	15	1339	-2.2642	-8.97685	hypo
IQCN	4916581	4916940	7	359	-2.26859	-5.87623	hypo
PNMA1	85121341	85122160	10	819	-7.1918	-6.19314	hypo
CALHM2	24033261	24033521	26	260	-3.58825	-6.13897	hypo
ICE2	49738861	49739380	10	519	-1.22187	-5.72515	hypo
MPV17L2	5023843	5024320	7	477	-1.23012	-7.3083	hypo
TRNAU1AP	124855121	124855513	2	392	-1.06144	-8.11559	hypo
FAM214B	59365010	59365980	8	970	-1.27072	-5.17412	hypo
RMI1	77242781	77243240	8	459	-1.79726	-5.83504	hypo
FUT10	29128742	29129514	27	772	-1.61999	-8.77482	hypo
EPHA7	56751256	56751609	9	353	-1.47303	-8.83176	hypo
PCLO	37655021	37658161	4	3140	-1.02898	-7.12237	hypo
NOL8	83941872	83942360	8	488	-1.3337	-8.614	hypo
ZNF389	30521481	30521980	23	499	-1.70368	-5.77558	hypo
KCNJ12	35361841	35362680	19	839	-2.09912	-5.59407	hypo
FAM173B	63009318	63009840	20	522	-1.28816	-7.89479	hypo
THRAP3	109553441	109554026	3	585	-1.09493	-7.1127	hypo
METRNL	49639350	49639613	19	263	-1.05881	-8.42407	hypo
ERCC6L2	82710593	82711080	8	487	-1.05212	-8.80861	hypo
SHARPIN	736921	737714	14	793	-1.56269	-5.19032	hypo
RAB11FIP5	11367541	11368140	11	599	-1.2801	-6.8248	hypo
KCNH3	30291072	30291420	5	348	-2.47531	-8.09177	hypo
RCSD1	1018279	1018918	3	639	-1.05923	-6.24626	hypo
NTN4	60161228	60161816	5	588	-1.01564	-6.77938	hypo
MRGBP	54577181	54578059	13	878	-1.20079	-7.32086	hypo
TLR4	107067681	107068700	8	1019	-1.60287	-5.35018	hypo
ZNF391	31200401	31200880	23	479	-2.17015	-8.37354	hypo
PRR14	26779545	26780134	25	589	-1.29284	-6.8981	hypo
ERCC6	43633201	43633804	28	603	-1.15512	-6.15469	hypo
ZNF782	83429081	83430080	8	999	-2.4361	-7.15298	hypo
EIF2AK1	38039181	38039508	25	327	-1.84423	-8.26253	hypo
ZFP2	2467801	2468400	7	599	-1.19005	-6.51908	hypo
BCNT2	2757941	2759360	18	1419	-1.11366	-5.56963	hypo
SRRT	35784188	35784482	25	294	-1.42919	-5.89314	hypo
PCDHB14	52329181	52330880	7	1699	-1.40262	-6.99676	hypo
TP53BP2	27157256	27157722	16	466	-1.38686	-7.00023	hypo
KIAA2026	38787719	38789060	8	1341	-1.13479	-6.78672	hypo
FAM167A	7911590	7912388	8	798	-3.28125	-8.53217	hypo
NCDN	110210443	110210968	3	525	-2.11604	-6.53639	hypo
IFT46	29204441	29205000	15	559	-2.46305	-5.84733	hypo
LOC615853	46339087	46339560	29	473	-7.26021	-6.85624	hypo
NAGPA	4059671	4060360	25	689	-1.04587	-5.5368	hypo
USP47	40741761	40742380	15	619	-1.01514	-8.60913	hypo
DNAJC28	2028941	2030560	1	1619	-2.35621	-7.8121	hypo
SAC3D1	43256159	43256920	29	761	-2.23674	-5.69543	hypo
ZNF879	2337501	2338277	7	776	-1.75642	-8.95818	hypo
SUPT7L	72037310	72037540	11	230	-1.8578	-7.69081	hypo
MGAT2	42659208	42661220	10	2012	-2.0323	-5.42768	hypo
HOXC9	26031885	26033340	5	1455	-1.36035	-7.48932	hypo
PPARGC1B	61186780	61187260	7	480	-1.14416	-8.57885	hypo
PHF2	84988697	84989088	8	391	-1.65978	-5.94544	hypo
RHNO1	106877241	106878207	5	966	-1.82337	-7.1428	hypo
NDUFAF1	36831941	36832200	10	259	-2.28037	-7.07887	hypo
SLC25A38	12659404	12660220	22	816	-1.35089	-5.35681	hypo
ZNF165	30588888	30589872	23	984	-1.87218	-6.30518	hypo
LDHAL6B	93939121	93939720	9	599	-1.37882	-5.64471	hypo
HOMEZ	21625944	21627780	10	1836	-1.73953	-7.98379	hypo
SPECC1	33519421	33519840	19	419	-1.1603	-5.09765	hypo
RNF6	33176341	33177980	12	1639	-1.59462	-7.76253	hypo
KANSL1L	97948825	97949620	2	795	-1.0134	-7.36693	hypo
DSTYK	2951189	2951859	16	670	-1.26108	-6.95945	hypo
INHBB	72108053	72108504	2	451	-1.68821	-7.75729	hypo
MIS12	26069221	26070076	19	855	-1.51593	-5.94625	hypo
SYNE2	76230641	76231580	10	939	-1.21071	-8.05996	hypo
SIK2	22053501	22053840	15	339	-2.35331	-7.19727	hypo
CASP9	52021561	52022020	16	459	-2.4904	-8.86793	hypo
ZBTB8A	121024118	121024520	2	402	-2.01415	-5.41813	hypo
CENPB	51417085	51419600	13	2515	-1.9286	-5.74292	hypo
ANGPT4	60191161	60191994	13	833	-3.17107	-8.30706	hypo
VGLL3	35099366	35099900	1	534	-1.89685	-5.55387	hypo
ZNF696	1310481	1311165	14	684	-2.91601	-8.66939	hypo
RNF169	54146501	54147880	15	1379	-1.80452	-6.06216	hypo
LOC107131530	44039134	44040788	19	1654	-1.25136	-8.95847	hypo
CANT1	53402141	53402793	19	652	-1.10988	-7.31942	hypo
RDH5	57533651	57533880	5	229	-2.34093	-9.03918	hypo
POU6F1	28575641	28576240	5	599	-4.7659	-6.4711	hypo
GEMIN6	21131887	21132560	11	673	-1.11966	-7.2214	hypo
GTF3C2	72320661	72321460	11	799	-1.77065	-7.88696	hypo
HAUS6	25181701	25182441	8	740	-1.40243	-6.20591	hypo
CGNL1	52767161	52767840	10	679	-2.97338	-7.31863	hypo
GNB1L	72863341	72864460	17	1119	-1.67501	-6.66794	hypo
GPANK1	27635515	27636208	23	693	-1.29511	-6.18482	hypo
TMEM203	106223225	106224140	11	915	-1.33081	-6.36192	hypo
IKBKB	37179123	37180365	27	1242	-1.10365	-6.23522	hypo
HGFAC	115444861	115445260	6	399	-2.14738	-6.5151	hypo
NCEH1	94878888	94879600	1	712	-1.00152	-7.16731	hypo
HOXA6	68897601	68898560	4	959	-3.32441	-9.29072	hypo
HJURP	113517981	113519704	3	1723	-1.40234	-7.07837	hypo
NACC2	103518601	103519273	11	672	-2.02261	-7.36743	hypo
ZFP2	2442261	2442840	7	579	-1.51269	-7.09461	hypo
LOC518495	74439601	74440560	5	959	-1.94295	-7.94404	hypo
CEP97	46097214	46097420	1	206	-1.77242	-8.41285	hypo
PCDHGA2	52469901	52471994	7	2093	-1.5258	-6.79751	hypo
SENP6	15373327	15373880	9	553	-1.13932	-6.74493	hypo
LOC784058	94141365	94142041	6	676	-1.49054	-5.74243	hypo
PRSS22	2179927	2180205	25	278	-1.8111	-5.27894	hypo
TRIM4	36477487	36477718	25	231	-1.37418	-8.69906	hypo
TTC17	73561161	73561709	15	548	-1.42681	-5.00577	hypo
DSTYK	2964547	2964933	16	386	-1.11753	-7.13359	hypo
IL6ST	23248981	23249680	20	699	-1.05741	-5.7274	hypo
SOX15	27319234	27319618	19	384	-1.23256	-6.01291	hypo
TMEM8A	365775	366190	25	415	-1.0854	-6.66614	hypo
ZNF862	112708117	112708980	4	863	-2.26402	-5.78376	hypo
CACNA1A	12395710	12395940	7	230	-4.13645	-9.854	hypo
GLI4	1323821	1325020	14	1199	-1.91145	-6.66252	hypo
PSMD7	36981891	36982374	18	483	-1.10534	-6.80745	hypo
PLXNA2	75142459	75142880	16	421	-1.30026	-7.56011	hypo
RHOBTB1	16652278	16653200	28	922	-2.44558	-8.46135	hypo
TSC2	1596716	1597015	25	299	-1.78762	-8.1012	hypo
FTSJ3	48069601	48070055	19	454	-2.71556	-8.78278	hypo
ZAR1L	28670341	28670900	12	559	-1.03487	-7.38602	hypo
LMO4	56711888	56712127	3	239	-1.62261	-5.86722	hypo
CTDP1	698594	699572	24	978	-1.55034	-8.07499	hypo
DBN1	38955681	38956198	7	517	-1.31666	-5.6525	hypo
C25H7orf26	38425067	38425592	25	525	-1.22292	-6.72582	hypo
CTGF	69887741	69888080	9	339	-1.65834	-6.61607	hypo
HOXA10	68870601	68871860	4	1259	-1.92171	-7.99268	hypo
IVNS1ABP	66299421	66299685	16	264	-1.30853	-6.84	hypo
FAM222B	20173626	20174080	19	454	-1.4803	-6.67815	hypo
WDR91	98823742	98824274	4	532	-1.4824	-5.22987	hypo
PRDM4	70975281	70975790	5	509	-1.4728	-8.82046	hypo
CBX2	52753641	52755272	19	1631	-2.10661	-6.1586	hypo
ZFP69	105673081	105673504	3	423	-1.68094	-7.6318	hypo
ANGPTL2	97857492	97858358	11	866	-1.35394	-6.22251	hypo
DDX23	30948039	30948938	5	899	-1.10714	-6.37781	hypo
WDR5B	66864261	66864880	1	619	-2.94092	-5.65684	hypo
PDIK1L	126967161	126967960	2	799	-1.44638	-7.2486	hypo
ZNF597	2855281	2855880	25	599	-3.38561	-5.93034	hypo
PARD6G	415912	416940	24	1028	-2.05246	-7.1756	hypo
NUDT19	43176321	43177600	18	1279	-1.5704	-5.54316	hypo
FBXO2	42033885	42034240	16	355	-1.98974	-6.47661	hypo
FAM186B	30241101	30242160	5	1059	-2.4245	-6.91355	hypo
LOC107133032	18204961	18205900	13	939	-2.82216	-7.67056	hypo
MED18	125068781	125069534	2	753	-1.35458	-7.97105	hypo
LOC508131	59603301	59604200	18	899	-1.23947	-7.89697	hypo
PHLDA3	80878666	80879909	16	1243	-1.88295	-6.5627	hypo
ABO	104176829	104177260	11	431	-2.13344	-9.53771	hypo
SLC2A9	104993161	104993740	6	579	-1.73177	-7.63488	hypo
NFE2L3	69781993	69782700	4	707	-1.33391	-6.60498	hypo
VASH2	70638418	70638857	16	439	-1.53227	-6.24819	hypo
PHF3	634608	634918	9	310	-1.15758	-6.09193	hypo
WDR25	65273139	65273987	21	848	-1.1073	-7.85895	hypo
BORA	47498017	47498628	12	611	-1.31585	-7.83462	hypo
THAP3	46777981	46778693	16	712	-1.08228	-8.64413	hypo
PAXIP1	116935393	116936032	4	639	-1.00662	-6.39852	hypo
LRP4	76788761	76789809	15	1048	-1.09031	-5.21305	hypo
NIF3L1	89533181	89533868	2	687	-1.83181	-7.99774	hypo
CCDC30	103584941	103586680	3	1739	-1.54866	-7.29257	hypo
ERCC5	79106838	79107500	12	662	-1.99291	-6.21153	hypo
LOC100848799	52317961	52318720	7	759	-4.12436	-7.55203	hypo
PCGF3	117552421	117552754	6	333	-1.11313	-8.20037	hypo
THAP12	55762601	55763260	15	659	-1.04899	-8.97938	hypo
GCDH	12657305	12657840	7	535	-1.21169	-7.12773	hypo
JADE1	28954503	28955400	17	897	-1.39076	-5.06574	hypo
ZNF311	30008201	30008500	23	299	-2.59322	-8.39338	hypo
GIGYF1	35907641	35908280	25	639	-1.27223	-7.07111	hypo
METTL18	37440761	37441140	16	379	-1.52986	-8.34973	hypo
PDCL	93988121	93988835	11	714	-1.41365	-6.05194	hypo
KRT17	41834617	41834848	19	231	-1.23191	-7.14749	hypo
RNF121	51642014	51642293	15	279	-1.85535	-7.88833	hypo
QRICH1	50961624	50961960	22	336	-1.67761	-7.05878	hypo
LOC510369	102735681	102736442	3	761	-1.65857	-7.41465	hypo
LOC785630	58781961	58782420	18	459	-2.04887	-7.47032	hypo
PIK3IP1	70095581	70096011	17	430	-1.83735	-7.70277	hypo
C25H16orf89	4070000	4070353	25	353	-1.55892	-7.48099	hypo
URGCP	237821	240650	22	2829	-1.47859	-7.8887	hypo
CCDC96	113509641	113510500	6	859	-2.35782	-5.29645	hypo
ZNF446	65724498	65726660	18	2162	-1.89438	-6.93729	hypo
ZFP28	63882181	63884078	18	1897	-1.71686	-8.22218	hypo
CIITA	9601181	9601544	25	363	-3.48855	-5.93924	hypo
JADE2	46113729	46115120	7	1391	-1.50601	-7.09889	hypo
PCNX2	6159540	6160460	28	920	-1.64929	-6.9186	hypo
PCDHGA2	52469191	52469820	7	629	-2.28459	-5.59259	hypo
LTB	27711032	27711300	23	268	-2.36337	-7.54654	hypo
KEAP1	15015218	15015500	7	282	-1.81466	-8.03294	hypo
DENND2D	32224095	32225040	3	945	-1.42859	-7.83861	hypo
TMEM186	7650441	7651240	25	799	-3.31826	-6.86192	hypo
LOC104975673	30513383	30513840	23	457	-1.325	-6.13363	hypo
ATXN7L2	33957341	33958261	3	920	-1.16756	-5.09554	hypo
PLPP6	39863786	39864800	8	1014	-1.57688	-6.06402	hypo
TST	75440953	75441220	5	267	-2.55584	-8.36948	hypo
PCDH1	52948775	52949638	7	863	-1.73126	-8.25642	hypo
EYA1	34787441	34788260	14	819	-2.48599	-6.75782	hypo
NRF1	93580501	93581160	4	659	-1.66505	-5.36373	hypo
SLIT2	40182648	40183640	6	992	-2.36691	-9.14526	hypo
LOC784522	12216821	12218697	26	1876	-2.37462	-6.54013	hypo
PUS7L	36712441	36713154	5	713	-1.49482	-8.34879	hypo
ZSCAN20	112321921	112323488	3	1567	-1.85499	-7.48806	hypo
DPH1	23065681	23065910	19	229	-1.26044	-7.45977	hypo
TECPR2	67198499	67199452	21	953	-1.18651	-6.90419	hypo
SNAP47	3403571	3404100	7	529	-1.98888	-9.27503	hypo
LOC112447439	51930361	51931920	7	1559	-4.43782	-9.21994	hypo
TUBB3	14716321	14716640	18	319	-1.98455	-8.51843	hypo
SIK3	27513241	27513860	15	619	-1.96043	-7.66136	hypo
GTF2IRD2	32748588	32749100	25	512	-1.15067	-7.34985	hypo
GPALPP1	15174017	15174238	12	221	-1.41049	-5.45963	hypo
NCKAP5L	30087729	30090356	5	2627	-1.18985	-6.38218	hypo
ZMYND8	75775341	75776605	13	1264	-1.10219	-7.55634	hypo
TSHZ1	3405081	3408159	24	3078	-2.09409	-7.20683	hypo
ZNF451	3129881	3131780	23	1899	-1.35929	-5.65696	hypo
MRPS25	57253312	57253574	22	262	-1.37547	-7.43847	hypo
ZDHHC24	44577701	44578280	29	579	-1.37774	-5.53387	hypo
CLCA2	57619160	57619431	3	271	-7.38888	-10.7505	hypo
LDAH	78188141	78189520	11	1379	-1.62626	-6.39308	hypo
ZNF205	2561190	2562135	25	945	-1.4014	-8.91456	hypo
STRBP	94272681	94273200	11	519	-2.95104	-9.49612	hypo
CABLES1	33309083	33309291	24	208	-2.02267	-9.37067	hypo
RHOBTB2	70314754	70315360	8	606	-2.46315	-8.1797	hypo
P2RY2	52723080	52725100	15	2020	-2.60776	-8.54453	hypo
SLC4A2	113642956	113643189	4	233	-1.40749	-5.26314	hypo
PSD4	46900609	46901600	11	991	-1.50731	-5.5236	hypo
NKPD1	52806782	52808887	18	2105	-1.61942	-7.63368	hypo
ARL4D	43334961	43335429	19	468	-2.37985	-5.42867	hypo
ARHGAP27	45044941	45045236	19	295	-1.44182	-5.55085	hypo
STRBP	94269361	94269860	11	499	-4.54186	-10.0915	hypo
FZD1	8665914	8667620	4	1706	-1.06882	-6.64959	hypo
SYNRG	13846536	13847484	19	948	-1.23544	-8.17866	hypo
NRARP	106325841	106326930	11	1089	-1.64058	-7.64212	hypo
ZNF614	57856284	57857820	18	1536	-1.77447	-5.49495	hypo
FAM20A	61681629	61682000	19	371	-2.30944	-9.06027	hypo
AMER1	96141381	96144200	30	2819	-1.10027	-6.76621	hypo
NFS1	64887761	64888320	13	559	-1.24617	-6.63984	hypo
CDK16	85592301	85592520	30	219	-1.87482	-5.36737	hypo
MGC139164	60856341	60856760	18	419	-1.14209	-6.51522	hypo
ERCC5	79098057	79098305	12	248	-1.61922	-7.85202	hypo
NINL	10795954	10796214	13	260	-1.17423	-5.20326	hypo
C11H2orf49	9266041	9266360	11	319	-2.09913	-5.35884	hypo
UBTF	44038183	44038420	19	237	-1.41811	-7.66339	hypo
KLF14	94523301	94524428	4	1127	-1.95394	-9.1437	hypo
ZNF132	65693781	65694455	18	674	-1.32754	-5.88589	hypo
FPGT	70600541	70601000	3	459	-2.26496	-5.85868	hypo
ZNF582	63785461	63785928	18	467	-1.57657	-5.79735	hypo
ZNF845	60674321	60675500	18	1179	-2.69768	-7.99456	hypo
TSSK3	121200121	121200710	2	589	-2.15065	-7.63357	hypo
GTF3C6	39366981	39367381	9	400	-3.21819	-7.94843	hypo
CYBRD1	24914081	24914575	2	494	-1.23383	-6.02124	hypo
NFE2L2	19617705	19617986	2	281	-1.68544	-5.20562	hypo
TMEM185B	71939501	71940200	2	699	-1.89718	-7.38225	hypo
IP6K1	50443828	50444260	22	432	-1.26021	-8.60383	hypo
SDHAF1	46668497	46669544	18	1047	-1.6064	-8.65819	hypo
RHOBTB2	70315601	70315890	8	289	-1.82468	-8.81087	hypo
TSEN2	56644594	56645099	22	505	-1.8493	-7.1023	hypo
KLHL18	52311601	52312660	22	1059	-1.22691	-7.54339	hypo
RNF169	54063841	54064210	15	369	-1.80185	-8.71078	hypo
LOC101902172	11815786	11816193	20	407	-2.15752	-6.38223	hypo
FOXD2	98832661	98834360	3	1699	-2.1018	-5.2102	hypo
SFPQ	110557906	110558849	3	943	-1.09516	-6.88856	hypo
AAR2	65379401	65379780	13	379	-3.97626	-10.0924	hypo
FAM110A	60259841	60261216	13	1375	-1.31963	-7.38454	hypo
LOC507581	57435268	57435680	5	412	-2.75628	-7.31861	hypo
BICD1	77526824	77527916	5	1092	-1.03489	-5.19573	hypo
ARV1	3737361	3737760	28	399	-1.1839	-5.22402	hypo
CCDC137	51149441	51149865	19	424	-2.6426	-8.39955	hypo
LOC101903385	65803472	65805430	18	1958	-2.42125	-8.82877	hypo
NCLN	20632121	20632960	7	839	-1.09324	-5.62411	hypo
TAF6	36338881	36340060	25	1179	-3.28964	-8.81499	hypo
SRRM3	34334483	34334699	25	216	-1.06668	-5.18089	hypo
HBQ1	223215	223880	25	665	-2.56875	-7.29007	hypo
ELAC1	50471815	50472075	24	260	-2.47745	-8.03842	hypo
TICRR	21020761	21020984	21	223	-4.00505	-9.04826	hypo
FAM83F	111390965	111392558	5	1593	-1.96801	-7.39244	hypo
ZC3H4	54149061	54149343	18	282	-1.49039	-8.13479	hypo
SLC5A2	27523072	27523749	25	677	-1.27392	-6.42654	hypo
CLU	11194281	11194505	8	224	-2.09936	-6.01189	hypo
ZSCAN16	30558241	30558516	23	275	-1.5037	-5.17553	hypo
ZNF583	63752741	63753180	18	439	-2.22892	-7.5794	hypo
BRCA2	28652181	28652840	12	659	-1.66286	-6.37133	hypo
EVA1A	44175534	44176440	11	906	-1.92456	-9.02756	hypo
ZHX1	16551301	16553095	14	1794	-1.39359	-6.63071	hypo
ANKRD33B	62602381	62602780	20	399	-1.47384	-7.29383	hypo
CCDC50	75920921	75921360	1	439	-1.10063	-8.5962	hypo
REP15	82133841	82134300	5	459	-3.13261	-9.27854	hypo
LOC508131	59604781	59606536	18	1755	-1.52776	-7.9001	hypo
LOC100848264	112836	113700	27	864	-1.4081	-6.06751	hypo
SLTM	51373541	51373900	10	359	-1.07253	-7.23144	hypo
ZNF830	15119061	15120467	19	1406	-1.48985	-7.83342	hypo
BTBD8	51230102	51230808	3	706	-1.72102	-8.79627	hypo
KRT79	27108601	27109000	5	399	-4.02124	-5.40912	hypo
PHACTR4	124943101	124943690	2	589	-1.44972	-8.10372	hypo
FAT2	62725734	62726545	7	811	-1.47126	-9.48683	hypo
BIVM	79039861	79040367	12	506	-1.82213	-6.35785	hypo
CDC25A	51715191	51715820	22	629	-2.81371	-9.20536	hypo
SFXN2	23339987	23340780	26	793	-1.0728	-5.22084	hypo
CENPJ	36482061	36482500	12	439	-2.81086	-5.3895	hypo
ZNF205	2565769	2565983	25	214	-1.69676	-5.10122	hypo
TGFBRAP1	9242441	9243003	11	562	-2.09093	-6.70553	hypo
LOC112445185	24408525	24409209	30	684	-1.78191	-6.78754	hypo
CCDC191	58676963	58677409	1	446	-2.01914	-7.68976	hypo
PYGO1	54810414	54810720	10	306	-1.78363	-5.65628	hypo
C23H6orf226	16534041	16534920	23	879	-1.2529	-7.23632	hypo
NEURL4	27033736	27034181	19	445	-1.97479	-8.05446	hypo
CHAMP1	87093781	87094760	12	979	-1.28695	-5.05262	hypo
JADE2	46115941	46116600	7	659	-1.90584	-7.73327	hypo
STRBP	94273661	94274340	11	679	-2.50461	-9.31746	hypo
MAVS	51330821	51331100	13	279	-1.30369	-7.16753	hypo
MN1	67219641	67223040	17	3399	-1.40004	-6.75025	hypo
GDPGP1	21630140	21631420	21	1280	-1.81152	-8.22962	hypo
CEP78	54183356	54183987	8	631	-1.3309	-6.96116	hypo
CGNL1	52768121	52768660	10	539	-2.72193	-5.82628	hypo
PARD6G	417041	417580	24	539	-2.58106	-8.71847	hypo
LOC104975635	3168121	3168660	23	539	-1.12486	-6.67694	hypo
TBCC	16398221	16399349	23	1128	-1.59179	-6.82598	hypo
IBA57	2957849	2958193	7	344	-4.69479	-9.05549	hypo
DIP2A	146121835	146122187	1	352	-1.62613	-5.27619	hypo
BIVM	79030013	79030429	12	416	-1.41288	-6.02407	hypo
INHBB	72112661	72113120	2	459	-1.57831	-8.06	hypo
LOC100140915	63803123	63805300	18	2177	-2.04657	-7.36466	hypo
SBK1	25796952	25797670	25	718	-2.14362	-9.60703	hypo
ZNF197	16442881	16443520	22	639	-2.73937	-5.63153	hypo
SPDL1	1506808	1507440	20	632	-1.24096	-6.74462	hypo
SNAPC4	103834664	103836265	11	1601	-1.04348	-7.53434	hypo
MBTPS2	121426136	121426380	30	244	-1.69073	-8.62092	hypo
PPP1R3D	56607955	56609600	13	1645	-1.9149	-8.88704	hypo
MBLAC2	90015661	90016047	7	386	-1.6468	-5.12834	hypo
NR2F2	10563181	10563870	21	689	-1.32133	-7.19715	hypo
TRAPPC12	111052947	111053600	8	653	-1.56812	-6.17149	hypo
PRR12	56012073	56015393	18	3320	-1.04832	-5.11954	hypo
LOC107133032	18206301	18207113	13	812	-2.81986	-9.84187	hypo
DISP1	26517161	26518280	16	1119	-1.96133	-6.81578	hypo
NUDT16L1	3809421	3810900	25	1479	-1.14917	-6.56847	hypo
TNRC6C	54064190	54064422	19	232	-1.34699	-7.63601	hypo
DOK1	10086241	10086933	11	692	-2.89379	-6.75718	hypo
PSD4	46901661	46902120	11	459	-1.99515	-7.50093	hypo
CRTC1	4435281	4436260	7	979	-1.95321	-8.83993	hypo
TSSK1B	72591116	72592040	17	924	-3.49351	-7.26313	hypo
ILF3	15165581	15166200	7	619	-1.36527	-6.77998	hypo
OR9Q2	81371461	81372540	15	1079	-2.90347	-8.39371	hypo
MAP1S	5433578	5435940	7	2362	-2.0201	-7.05261	hypo
ZFP69	105658021	105658680	3	659	-2.18852	-7.88209	hypo
PDGFRA	69768132	69768900	6	768	-1.4699	-7.80033	hypo
CALHM2	24035609	24035854	26	245	-2.58856	-9.3286	hypo
ZNF319	25906807	25907094	18	287	-2.50934	-5.41168	hypo
TATDN2	16631755	16632622	22	867	-1.09125	-6.82612	hypo
SLC26A1	117385071	117386620	6	1549	-3.84254	-8.55508	hypo
FGF18	3261939	3262578	20	639	-1.12282	-8.80738	hypo
METTL18	37441221	37441772	16	551	-1.83107	-9.86605	hypo
SLC38A7	26429232	26429760	18	528	-2.27505	-5.51027	hypo
FAM83D	67730548	67731540	13	992	-1.52535	-7.15485	hypo
PPIP5K1	55278921	55279885	21	964	-1.11942	-6.80511	hypo
GRIN3B	43518161	43518867	7	706	-2.02202	-5.39155	hypo
DEF6	9294986	9295285	23	299	-2.04668	-6.10382	hypo
LINGO1	32764121	32765080	21	959	-1.46841	-6.21041	hypo
BRPF1	16977374	16977983	22	609	-1.19457	-7.27803	hypo
LRP8	92997181	92997900	3	719	-2.36727	-7.387	hypo
TRIM14	63241304	63241598	8	294	-1.67981	-7.10323	hypo
PCDH18	20290381	20290908	17	527	-3.31229	-6.22927	hypo
MBD5	47729921	47730220	2	299	-1.56232	-5.2718	hypo
PCDHGA8	52474726	52475140	7	414	-2.06546	-7.64012	hypo
MFSD6	5880281	5881420	2	1139	-1.31645	-5.42009	hypo
FOXG1	39241801	39242780	21	979	-1.73381	-5.28003	hypo
PCDHGA2	52485181	52486547	7	1366	-1.4747	-7.06574	hypo
SLC43A2	22690941	22692199	19	1258	-3.0696	-7.60077	hypo
PCYOX1	68599061	68599796	11	735	-1.17603	-7.77159	hypo
CEP152	61528530	61529780	10	1250	-1.3025	-7.22997	hypo
TBC1D4	50332041	50332632	12	591	-1.98765	-7.62532	hypo
MZT2B	72400361	72400640	17	279	-7.08108	-9.30893	hypo
ZNF318	16939015	16939320	23	305	-1.0089	-6.64902	hypo
POLD3	53951286	53951760	15	474	-1.3179	-5.43368	hypo
ZNF3	36376621	36377140	25	519	-2.64342	-8.22369	hypo
KCNS3	80696181	80697581	11	1400	-1.9393	-6.59141	hypo
ERCC6	43689592	43690304	28	712	-1.63879	-7.38311	hypo
MID1	132305461	132306220	30	759	-1.51457	-5.40095	hypo
DUSP10	25187101	25187464	16	363	-1.3045	-9.59367	hypo
LOC615112	47136821	47137520	18	699	-2.47599	-8.27738	hypo
ZNF605	43972261	43973780	17	1519	-1.52741	-8.28232	hypo
LOC512672	28498603	28498879	23	276	-1.21631	-7.73464	hypo
MZF1	65786614	65788207	18	1593	-1.31587	-5.90257	hypo
PPP1R14D	36355427	36355743	10	316	-2.20355	-8.93949	hypo
ZNF507	42898661	42899160	18	499	-1.49769	-7.81287	hypo
ATP8B3	44124706	44125254	7	548	-1.9523	-5.88875	hypo
TRDMT1	31571947	31572291	13	344	-1.03921	-5.54057	hypo
CCDC93	69565341	69565920	2	579	-1.02505	-6.3138	hypo
DIXDC1	22334556	22335600	15	1044	-1.75366	-8.61691	hypo
CEBPA	43728247	43729478	18	1231	-3.04691	-7.30435	hypo
PARP9	66978781	66979400	1	619	-1.26045	-7.67821	hypo
MASP1	80057801	80058020	1	219	-2.47406	-6.06753	hypo
ERCC4	12870202	12871180	25	978	-1.44	-8.59617	hypo
HLCS	149198399	149199320	1	921	-1.51635	-6.88799	hypo
ZNF35	16455665	16456640	22	975	-3.2723	-7.82308	hypo
LOC785630	58802281	58803480	18	1199	-1.27281	-5.57138	hypo
KRT17	41835680	41835900	19	220	-1.23824	-6.02535	hypo
SCN1A	30274967	30275450	2	483	-2.08871	-9.64716	hypo
FDXACB1	22224381	22224655	15	274	-3.45571	-5.2451	hypo
FAM83H	1029884	1030980	14	1096	-1.5112	-6.5691	hypo
KLHDC8B	50858261	50858706	22	445	-2.3159	-8.4139	hypo
ACACA	13439532	13441285	19	1753	-1.23253	-7.37003	hypo
RILPL2	52178601	52179251	17	650	-1.41017	-7.05922	hypo
MSANTD2	28246601	28247414	29	813	-1.46189	-8.62575	hypo
ATP7B	21342221	21343194	12	973	-1.97242	-7.31998	hypo
CYP2U1	17263161	17264295	6	1134	-1.96538	-8.42566	hypo
C7H19orf25	43882726	43883085	7	359	-2.00141	-8.48638	hypo
CCDC102A	25512458	25513220	18	762	-1.80609	-7.56444	hypo
BRCA2	28616501	28617388	12	887	-1.04896	-6.87418	hypo
C3H2orf54	120168917	120169274	3	357	-3.38275	-9.63244	hypo
FSD2	23059108	23059814	21	706	-2.48137	-9.40305	hypo
MOB3C	99518430	99518892	3	462	-1.70337	-7.89061	hypo
ADCK2	103994071	103995684	4	1613	-1.23425	-6.67332	hypo
AQP11	18378214	18378660	29	446	-7.73064	-8.56974	hypo
ARL9	71875185	71875428	6	243	-1.20319	-5.76735	hypo
TSC2	1625834	1626215	25	381	-1.13237	-9.09381	hypo
C25H7orf26	38429616	38430380	25	764	-1.62167	-6.90845	hypo
N4BP2L2	28578221	28579120	12	899	-1.361	-8.01669	hypo
RTL6	115128921	115130186	5	1265	-1.8107	-6.87032	hypo
DUS4L	48573589	48573860	4	271	-1.93326	-6.07695	hypo
LOC104975635	3171581	3172460	23	879	-1.46429	-7.57096	hypo
FOXL1	12391481	12391760	18	279	-3.85742	-9.12114	hypo
JRK	1721661	1724160	14	2499	-1.67878	-7.93279	hypo
LDLRAD4	43477026	43478040	24	1014	-1.39888	-7.51405	hypo
PRDM4	70989161	70989911	5	750	-1.69552	-7.97017	hypo
RPUSD2	36167641	36168266	10	625	-2.74847	-6.98558	hypo
VCPIP1	30874721	30875540	14	819	-1.12118	-6.99061	hypo
SLC24A1	12546362	12547292	10	930	-1.40772	-8.07995	hypo
FKBPL	27253291	27254575	23	1284	-1.46251	-7.09838	hypo
PINK1	131986295	131986760	2	465	-1.11719	-8.2075	hypo
TRIM21	50647717	50648100	15	383	-1.20689	-8.21718	hypo
KCNH3	30292341	30292735	5	394	-3.56335	-7.77874	hypo
RHNO1	106879791	106880046	5	255	-2.18376	-6.40946	hypo
KIF21A	41863043	41863247	5	204	-1.049	-9.0485	hypo
CCDC51	51429832	51430137	22	305	-1.40367	-8.28883	hypo
CLPB	51880541	51881027	15	486	-1.01281	-6.76119	hypo
ABRAXAS2	44408426	44409320	26	894	-1.27351	-7.80937	hypo
GJB5	110931121	110931900	3	779	-1.18144	-7.35744	hypo
C3H2orf54	120174326	120174882	3	556	-2.5313	-9.75319	hypo
HAPLN4	4016801	4017320	7	519	-3.40779	-5.23865	hypo
GOSR2	45278081	45278620	19	539	-1.20259	-5.4758	hypo
GVQW3	55791582	55792520	15	938	-1.63556	-7.12818	hypo
PAICS	71796663	71797053	6	390	-2.76775	-7.4491	hypo
PRKCQ	17098921	17099700	13	779	-1.13012	-8.77902	hypo
NFE2L2	19645554	19645820	2	266	-1.59171	-6.15319	hypo
WNT5B	108150249	108151320	5	1071	-1.26156	-6.33965	hypo
WDCP	75022073	75022780	11	707	-3.51818	-8.97732	hypo
KANSL3	2582721	2583600	11	879	-1.22342	-6.32955	hypo
ANKH	58475475	58476480	20	1005	-1.59207	-7.28818	hypo
CDK12	39942181	39942440	19	259	-4.23858	-5.97172	hypo
TANGO2	72966801	72967481	17	680	-2.48526	-8.39705	hypo
IRGQ	51818486	51819018	18	532	-1.24991	-7.10853	hypo
TRAPPC12	111081421	111082636	8	1215	-1.41673	-7.38694	hypo
ZC3H4	54116580	54116829	18	249	-1.3756	-8.15403	hypo
TRAPPC12	111053821	111054566	8	745	-1.60183	-7.17187	hypo
PDE4B	78958721	78959471	3	750	-1.09272	-7.0034	hypo
RBM12B	70555333	70555860	14	527	-1.61838	-8.64986	hypo
ELP3	10594301	10594957	8	656	-1.15987	-5.42745	hypo
MUM1	43791941	43792631	7	690	-1.08181	-7.64034	hypo
GPRIN1	38080480	38080720	7	240	-6.44956	-5.93367	hypo
JADE2	46068781	46069076	7	295	-1.36219	-5.18005	hypo
ZBTB2	88412681	88414375	9	1694	-1.15063	-6.64737	hypo
FANCE	9417661	9418220	23	559	-2.84316	-8.97273	hypo
ZNF322	31457076	31457760	23	684	-1.46472	-6.7069	hypo
RTL6	115132371	115133454	5	1083	-1.44459	-6.46562	hypo
DNASE1	2992205	2992540	25	335	-1.93948	-7.39847	hypo
SLC27A4	98959097	98959760	11	663	-1.69796	-5.65882	hypo
CCDC149	44400525	44401520	6	995	-4.38473	-8.04041	hypo
NFATC2	79244981	79246038	13	1057	-1.08356	-7.27202	hypo
PICK1	109850682	109851537	5	855	-1.13728	-7.4966	hypo
SOGA1	65837241	65838379	13	1138	-1.21927	-7.87393	hypo
UBIAD1	42376381	42377625	16	1244	-1.77901	-5.30707	hypo
TRIM68	50415995	50416477	15	482	-1.44875	-5.77599	hypo
KLHL20	55127127	55127701	16	574	-1.29119	-8.3546	hypo
DIDO1	54510664	54511140	13	476	-2.52857	-7.42346	hypo
TIA1	68516281	68517100	11	819	-1.57871	-6.61751	hypo
BAHD1	36072550	36072780	10	230	-1.5097	-5.26698	hypo
DUOXA2	65309201	65309514	10	313	-2.11972	-5.96869	hypo
SIX1	72817581	72818175	10	594	-2.34085	-7.84248	hypo
EVA1B	109535298	109535560	3	262	-1.24961	-5.03505	hypo
CYB561D1	33953141	33953560	3	419	-2.04671	-7.50526	hypo
B3GNT6	56453001	56454120	15	1119	-2.14439	-5.54512	hypo
EFL1	23960553	23961140	21	587	-1.00117	-5.51406	hypo
TBR1	34967421	34967920	2	499	-6.89603	-5.48992	hypo
ZNFX1	77366692	77367200	13	508	-1.77363	-8.80587	hypo
NLRC5	25042940	25043264	18	324	-1.2847	-7.01989	hypo
ZBED5	41820241	41820460	15	219	-1.42797	-6.14026	hypo
BMF	35738141	35738480	10	339	-1.986	-6.64265	hypo
UNC5C	29360661	29361260	6	599	-2.6419	-6.61104	hypo
SMG8	10164921	10165420	19	499	-1.68031	-5.40778	hypo
ARMC10	44425621	44425940	4	319	-1.34874	-6.53353	hypo
INTS7	71548350	71548840	16	490	-1.73145	-5.12027	hypo
THTPA	21391387	21391939	10	552	-1.37451	-5.8804	hypo
SLC4A2	113647318	113647544	4	226	-1.42974	-5.99359	hypo
FPGT	70601461	70601900	3	439	-2.70662	-8.15175	hypo
TMEM53	101370441	101371220	3	779	-1.68876	-9.44816	hypo
DKC1	36211241	36211837	30	596	-1.2798	-5.59872	hypo
ZNF205	2568595	2569820	25	1225	-1.86636	-7.30081	hypo
AJM1	105931263	105933240	11	1977	-2.1881	-8.83679	hypo
ZNF35	16456861	16457260	22	399	-2.89611	-7.74247	hypo
MTAP	22191061	22191416	8	355	-1.05715	-7.84508	hypo
CCDC71	50865225	50866899	22	1674	-1.48038	-6.30759	hypo
ZNF543	64499535	64500120	18	585	-1.75901	-8.84495	hypo
ZNF445	16329261	16331529	22	2268	-1.04185	-6.58329	hypo
ZNF142	106599381	106600258	2	877	-1.65806	-7.91944	hypo
LOC100848799	52319261	52319860	7	599	-2.71038	-8.4301	hypo
MTREX	23829941	23830180	20	239	-1.09105	-6.08848	hypo
KDM5A	107244400	107244660	5	260	-1.43007	-5.9262	hypo
IRGQ	51815561	51817136	18	1575	-1.28395	-7.19163	hypo
RIN1	44383456	44384582	29	1126	-1.24722	-6.07197	hypo
ARHGEF3	44329561	44330220	22	659	-2.31693	-8.96045	hypo
ACTRT3	97608761	97609260	1	499	-1.51396	-7.00255	hypo
RPRD2	20217561	20217762	3	201	-1.77529	-8.51495	hypo
TERF2	36492561	36492943	18	382	-1.11916	-5.21361	hypo
C10H15orf62	36318161	36319000	10	839	-2.15683	-7.5035	hypo
C18H16orf46	7754667	7754886	18	219	-1.44565	-7.83214	hypo
RMI1	77243441	77244020	8	579	-1.27148	-5.30836	hypo
CBFA2T2	63098081	63098880	13	799	-1.79745	-9.85171	hypo
NUDT7	4958888	4959520	18	632	-1.25655	-8.53947	hypo
LARS2	53740281	53741476	22	1195	-1.43319	-8.00482	hypo
ANKH	58307526	58307946	20	420	-1.61987	-5.22927	hypo
IL17REL	119365421	119367046	5	1625	-1.04424	-8.90493	hypo
ANKRD39	2808141	2809028	11	887	-1.44818	-8.1679	hypo
STON1	30876361	30877340	11	979	-1.22915	-6.99063	hypo
DDX58	11604221	11604700	8	479	-1.72298	-8.74288	hypo
PDXP	109504241	109504538	5	297	-3.53408	-6.89669	hypo
IL17RD	44007781	44008000	22	219	-1.96934	-5.59208	hypo
LOC790134	120965601	120967260	3	1659	-1.06026	-5.81178	hypo
RIPK1	50555481	50556068	23	587	-1.45312	-7.20654	hypo
AMOTL1	15621017	15621948	15	931	-1.01159	-5.02488	hypo
ZFP2	2443041	2443794	7	753	-1.49907	-7.29734	hypo
CCM2	76600963	76601290	4	327	-1.87921	-8.05168	hypo
RANBP2	44648229	44648540	11	311	-1.12145	-6.23112	hypo
IL10RA	28670296	28672020	15	1724	-1.57617	-6.78343	hypo
TUBA1D	107220261	107220491	2	230	-2.59821	-5.66723	hypo
NACC2	103516101	103516440	11	339	-2.3211	-5.57207	hypo
POMT2	88476796	88477227	10	431	-1.55716	-9.46891	hypo
TBC1D24	1997209	1998280	25	1071	-1.25843	-6.57017	hypo
HOXC8	26020101	26020580	5	479	-1.93981	-8.34103	hypo
DNASE1	2995341	2996720	25	1379	-1.86163	-8.51119	hypo
MARVELD1	18867897	18869440	26	1543	-1.08671	-5.01151	hypo
KCTD1	30437898	30438380	24	482	-2.48119	-8.48847	hypo
SYNRG	13837605	13838180	19	575	-1.04258	-8.03352	hypo
ADGRE5	11351321	11351920	7	599	-2.13879	-6.32002	hypo
SLC24A3	39335061	39336060	13	999	-3.58912	-7.61839	hypo
RIN2	39572981	39573200	13	219	-2.06142	-7.26948	hypo
FDXACB1	22223821	22224120	15	299	-7.24031	-5.95948	hypo
SCN1B	45772103	45772532	18	429	-2.25476	-7.82832	hypo
NLRC5	25053941	25055037	18	1096	-1.21363	-8.94748	hypo
SLC2A9	104996261	104996810	6	549	-1.76559	-5.61964	hypo
TIRAP	29641781	29642393	29	612	-2.19997	-7.77112	hypo
CCDC149	44402521	44403286	6	765	-2.92489	-7.63246	hypo
TSC22D1	14798721	14800120	12	1399	-1.20404	-5.89129	hypo
SMPD2	40710835	40711180	9	345	-1.5735	-8.78233	hypo
NFATC2	79243581	79244100	13	519	-1.43427	-5.43445	hypo
LOC101904103	52508423	52508840	7	417	-1.41221	-5.69318	hypo
CCDC66	44406785	44407282	22	497	-1.96996	-5.21532	hypo
DTX3L	66989432	66989638	1	206	-1.45306	-5.36568	hypo
TRNP1	126229675	126230860	2	1185	-1.72066	-7.01156	hypo
RFX7	54357512	54357808	10	296	-1.09645	-8.40133	hypo
MLH3	86297921	86298600	10	679	-1.93909	-9.3856	hypo
LRRC14	427741	428090	14	349	-3.07195	-5.58966	hypo
C7H19orf25	43878084	43879514	7	1430	-1.76848	-6.82866	hypo
ADGRE5	11350761	11351060	7	299	-1.59354	-5.48089	hypo
PCDHGA2	52479663	52480420	7	757	-1.00321	-7.01891	hypo
TDRD7	62707814	62708180	8	366	-1.02324	-7.49092	hypo
FAM46B	126218382	126219760	2	1378	-2.33509	-7.82679	hypo
CYTIP	38940653	38941180	2	527	-1.54935	-5.89861	hypo
GRAMD1A	45747379	45747920	18	541	-3.65427	-8.33071	hypo
GSTZ1	88521627	88522026	10	399	-1.65851	-6.74692	hypo
MAPKAPK5	62256621	62257400	17	779	-1.48665	-7.4806	hypo
PTCD1	36978102	36978810	25	708	-1.61976	-9.08288	hypo
INTS14	12467081	12467571	10	490	-1.63858	-6.93598	hypo
RHPN2	43404981	43405405	18	424	-1.5484	-7.36445	hypo
MYC	12655465	12656232	14	767	-1.36398	-7.87134	hypo
PCDHGA2	52459021	52459799	7	778	-1.1065	-6.65625	hypo
MON1B	4415167	4415987	18	820	-1.58516	-5.73748	hypo
RDH14	80160588	80161036	11	448	-1.87087	-5.54358	hypo
TRIM21	50641408	50641639	15	231	-1.19675	-6.7943	hypo
PRRT2	26428461	26429020	25	559	-1.95722	-5.67828	hypo
FUT8	77837149	77837940	10	791	-1.3121	-7.36332	hypo
ZFHX2	21419961	21421920	10	1959	-2.13761	-5.11187	hypo
RBM47	59399281	59400283	6	1002	-1.23499	-6.37761	hypo
PLCXD2	56477361	56478060	1	699	-1.26784	-7.68226	hypo
TP53RK	75359501	75360433	13	932	-1.32649	-7.67405	hypo
ZBTB24	40681641	40682542	9	901	-1.89088	-8.88664	hypo
FAHD1	1392518	1393980	25	1462	-2.06735	-7.81394	hypo
NACC2	103552754	103553698	11	944	-1.8613	-8.70532	hypo
PDE12	43638344	43639080	22	736	-1.43294	-8.4422	hypo
EXO5	105634121	105634360	3	239	-2.79361	-5.86795	hypo
MSANTD2	28275286	28275640	29	354	-1.94937	-7.40322	hypo
APC2	43871045	43873080	7	2035	-1.51535	-6.71532	hypo
SLC22A15	27259201	27259660	3	459	-1.31706	-9.1123	hypo
AOAH	60547451	60547800	4	349	-3.32608	-10.1112	hypo
C18H19orf18	65448561	65449012	18	451	-1.65626	-6.64287	hypo
ZBTB3	41055221	41056060	29	839	-1.24103	-5.17554	hypo
KLHL26	4529261	4531190	7	1929	-1.79187	-8.47302	hypo
RBM48	9874762	9875316	4	554	-1.01417	-6.20367	hypo
NR2F6	5859455	5860401	7	946	-1.64983	-8.03079	hypo
ZNF226	52146109	52146780	18	671	-1.57154	-6.64106	hypo
PCDHGA2	52418461	52419200	7	739	-2.16739	-5.32249	hypo
MAPK12	119620701	119621373	5	672	-2.65348	-5.76481	hypo
PASK	120343486	120343686	3	200	-2.36536	-5.91175	hypo
UHRF1BP1	8866661	8867829	23	1168	-1.22348	-6.95793	hypo
ZNF839	67121114	67121966	21	852	-1.36931	-8.6664	hypo
NOP56	52519427	52519884	13	457	-2.23046	-7.13352	hypo
ZBED5	41821241	41821540	15	299	-1.25353	-9.02797	hypo
ZNF469	13703501	13710000	18	6499	-1.43151	-6.62722	hypo
PIK3R3	100063761	100064340	3	579	-3.69502	-6.8705	hypo
RXFP4	14816841	14817897	3	1056	-1.07557	-5.23516	hypo
ZFPM1	13780401	13781535	18	1134	-2.17386	-8.68138	hypo
UBTF	44023821	44024463	19	642	-1.59859	-6.67153	hypo
COG8	36477526	36478180	18	654	-1.81373	-7.20944	hypo
C15H11orf52	22257432	22258020	15	588	-2.32146	-8.477	hypo
PTPN13	101699721	101700163	6	442	-1.1875	-6.03545	hypo
MCM9	32192901	32194140	9	1239	-1.54196	-6.35783	hypo
PLXNA2	75351401	75352440	16	1039	-6.84925	-6.44697	hypo
PCDHGA2	52511811	52512620	7	809	-1.48146	-8.58288	hypo
FBXO10	61652475	61653297	8	822	-2.77741	-7.01867	hypo
JADE2	46100346	46100811	7	465	-1.4463	-6.93035	hypo
LETM1	116760524	116762541	6	2017	-1.66278	-7.63616	hypo
FBXL8	34801234	34802590	18	1356	-3.45851	-7.98598	hypo
GPATCH11	19556380	19557180	11	800	-1.74628	-8.18707	hypo
OTX1	61549330	61550900	11	1570	-2.13267	-6.86224	hypo
IRF2BP1	53399161	53401448	18	2287	-1.80779	-6.92465	hypo
SYDE1	8011781	8012375	7	594	-1.13397	-6.30405	hypo
UTP25	73447381	73447913	16	532	-1.3583	-9.37164	hypo
LOC785630	58783321	58784077	18	756	-1.82771	-6.57193	hypo
KCTD3	18888621	18890220	16	1599	-1.09523	-6.94554	hypo
WDR66	53419099	53419498	17	399	-1.6272	-7.31543	hypo
SFT2D3	4790061	4790660	2	599	-1.18651	-5.31419	hypo
LOC515578	506412	506800	24	388	-1.8732	-7.54774	hypo
IRGQ	51811817	51812400	18	583	-1.10174	-7.30327	hypo
IQCC	121317041	121317823	2	782	-1.01036	-6.58043	hypo
ZNF629	26899641	26901040	25	1399	-1.70206	-7.74964	hypo
CCDC190	6575155	6575580	3	425	-3.30835	-7.64917	hypo
NOVA1	36878180	36878625	21	445	-1.37966	-7.81033	hypo
HOXA2	68940514	68941296	4	782	-2.70053	-7.22039	hypo
LOC112445429	13413	13800	NW_020190482.1	387	-2.13412	-8.63005	hypo
PCDH1	52942973	52945807	7	2834	-1.639	-6.35179	hypo
ATP23	55516049	55516511	5	462	-1.23717	-6.46285	hypo
CDC42EP4	58038439	58038670	19	231	-1.44212	-5.6439	hypo
PANK1	11272266	11272619	26	353	-2.15944	-7.89398	hypo
BPTF	49066350	49066560	19	210	-1.01052	-6.05768	hypo
UCN	72336075	72336639	11	564	-1.59261	-7.90319	hypo
LMF1	733121	734810	25	1689	-1.90507	-7.41368	hypo
FARP2	120584871	120585106	3	235	-2.0788	-5.20124	hypo
HGH1	712308	713340	14	1032	-1.23636	-7.49462	hypo
FAM214A	57783401	57783760	10	359	-3.15568	-8.05124	hypo
DNAJA4	30653150	30653399	21	249	-1.05574	-7.65045	hypo
MAPK12	119619701	119620440	5	739	-2.62248	-6.27831	hypo
BAZ1B	33690361	33690563	25	202	-1.6113	-8.82471	hypo
MAP3K14	44912881	44913123	19	242	-1.89974	-6.00411	hypo
NCBP3	24468182	24468468	19	286	-1.00067	-8.62774	hypo
ZMYM4	110405585	110406110	3	525	-1.21592	-6.61208	hypo
ZNF135	65506446	65507040	18	594	-1.9199	-6.18457	hypo
KLF2	6684921	6685436	7	515	-3.75814	-5.31672	hypo
ZNF48	26577034	26579633	25	2599	-2.85527	-7.76853	hypo
ZNF782	83430421	83430780	8	359	-2.77573	-7.15236	hypo
LOC510362	97042921	97043980	30	1059	-1.04262	-7.76518	hypo
JADE1	28946061	28946400	17	339	-1.53507	-7.35148	hypo
LINS1	6056301	6056620	21	319	-3.91848	-6.62031	hypo
SCN2A	30883781	30884284	2	503	-6.54844	-6.21468	hypo
TIGD5	1110021	1110720	14	699	-2.08235	-6.08242	hypo
FZD2	44328500	44329500	19	1000	-2.84881	-7.0231	hypo
LOC100848177	52435321	52436400	7	1079	-1.56532	-8.58709	hypo
ACAD9	58939644	58940025	22	381	-1.29028	-9.12797	hypo
SDE2	29005301	29005545	16	244	-1.27669	-5.61789	hypo
IPO13	102110582	102111439	3	857	-1.17661	-8.16755	hypo
LOC523461	64475021	64475700	18	679	-1.33793	-5.93148	hypo
POLR3H	112617201	112617640	5	439	-3.08042	-6.02175	hypo
GLUL	63469241	63469799	16	558	-1.29915	-7.47148	hypo
TOE1	100722287	100722542	3	255	-1.63784	-5.32368	hypo
HS3ST1	106504141	106505389	6	1248	-1.96038	-5.00983	hypo
PGBD2	42734201	42736080	7	1879	-1.1812	-5.63164	hypo
MTMR2	14445159	14445460	15	301	-3.8093	-5.18806	hypo
POP4	40242501	40242940	18	439	-1.043	-9.15252	hypo
WDR81	22830569	22831945	19	1376	-1.2973	-5.48219	hypo
CYS1	87542501	87543400	11	899	-2.16723	-7.27852	hypo
TBR1	34960313	34960800	2	487	-3.0323	-5.03198	hypo
RNASEH1	111013121	111013830	8	709	-2.0986	-6.52089	hypo
PTPRCAP	45327249	45328093	29	844	-1.02378	-8.42736	hypo
MTF1	108064845	108065304	3	459	-1.03813	-7.09632	hypo
KIF24	75654701	75656380	8	1679	-1.26159	-6.7861	hypo
ARID1A	126413807	126414699	2	892	-1.30975	-7.53639	hypo
PCDHA3	51908401	51908920	7	519	-3.73023	-7.97532	hypo
TRMT61A	68167014	68167375	21	361	-2.46056	-7.01657	hypo
ZNF260	47031798	47032440	18	642	-1.88623	-7.51374	hypo
KCNH3	30282877	30283077	5	200	-3.04554	-9.29148	hypo
KIAA1614	62071201	62072515	16	1314	-1.20251	-8.26184	hypo
KCTD14	18019721	18020011	29	290	-1.69293	-8.31753	hypo
ARMC5	27499776	27500340	25	564	-2.31923	-9.26813	hypo
PARS2	91530961	91531580	3	619	-1.65441	-8.1353	hypo
ZFP57	28941101	28942520	23	1419	-1.85753	-5.79672	hypo
RAB11FIP5	11361536	11363528	11	1992	-1.30644	-5.82467	hypo
APC	1173061	1173320	10	259	-1.04691	-8.3843	hypo
DYRK2	46121001	46122741	5	1740	-1.25857	-5.03154	hypo
KCTD1	30335801	30337866	24	2065	-2.77377	-5.2438	hypo
CHAMP1	87094901	87096140	12	1239	-1.77471	-8.34838	hypo
GTF2E1	65461145	65461387	1	242	-1.40677	-8.76459	hypo
ZFAND4	44204141	44204460	28	319	-2.74953	-5.05697	hypo
UTP23	47547441	47548109	14	668	-1.54612	-8.6995	hypo
LOC101902926	59376881	59378121	18	1240	-1.04687	-7.74515	hypo
PCDHGA2	52464381	52467060	7	2679	-2.20119	-5.69169	hypo
LOC100300095	59658541	59659320	18	779	-1.12643	-8.03352	hypo
ZSWIM9	54894805	54895040	18	235	-2.48045	-5.4944	hypo
FRAT2	18577001	18578220	26	1219	-1.51461	-6.40459	hypo
PCDHGC3	52566741	52567720	7	979	-2.38347	-5.69822	hypo
PCNX4	72321919	72322440	10	521	-1.6282	-6.67744	hypo
KCTD14	18025501	18026233	29	732	-1.9288	-6.90801	hypo
CCR10	42736940	42737820	19	880	-1.75534	-5.12149	hypo
ZNF835	63908141	63908940	18	799	-2.74659	-5.30205	hypo
RNF148	87132161	87132500	4	339	-3.51748	-5.11082	hypo
ZNF268	44226181	44226500	17	319	-6.38024	-5.61455	hypo
RNF168	71022061	71023020	1	959	-1.22867	-8.25716	hypo
WDR3	25251221	25251426	3	205	-1.48174	-6.29093	hypo
BBS12	34936981	34937460	17	479	-2.02141	-8.31687	hypo
PREB	72507898	72508647	11	749	-1.5473	-5.89921	hypo
ZBTB3	41053301	41053700	29	399	-1.40147	-6.33334	hypo
LOC787102	52291201	52292340	7	1139	-1.47109	-9.31191	hypo
LOC101908039	22564261	22564840	8	579	-1.67371	-6.5114	hypo
ATP10D	66270553	66271320	6	767	-1.4592	-7.45098	hypo
CELSR2	34132101	34133047	3	946	-1.52513	-8.04904	hypo
MN1	67173361	67173700	17	339	-2.85556	-5.96351	hypo
TFAP2C	59373575	59374061	13	486	-1.20034	-6.91399	hypo
NAA60	2884643	2884878	25	235	-1.00365	-8.39011	hypo
ZNF668	27175781	27177027	25	1246	-1.72114	-9.01891	hypo
PRICKLE1	38169363	38170360	5	997	-1.92668	-5.13318	hypo
SLC38A7	26430021	26431240	18	1219	-2.10715	-9.10206	hypo
TUBA1D	107219456	107220200	2	744	-2.30733	-7.00592	hypo
THAP8	46703161	46703637	18	476	-1.29174	-7.58216	hypo
ECE2	82921032	82921320	1	288	-1.68047	-9.08446	hypo
THAP6	90353658	90353866	6	208	-1.89141	-7.1166	hypo
EN1	70613491	70614720	2	1229	-1.26046	-7.2942	hypo
NKRF	3946101	3946940	30	839	-1.20343	-6.59139	hypo
TMEM120B	53521941	53522860	17	919	-1.80897	-7.57715	hypo
GRWD1	55129990	55130720	18	730	-2.11839	-5.43735	hypo
FAM155B	80933801	80934413	30	612	-1.2144	-5.1766	hypo
CDKN2C	95343601	95344350	3	749	-1.41386	-6.82833	hypo
PPFIA3	55652382	55653316	18	934	-1.02828	-8.36427	hypo
TMEM139	106674394	106675120	4	726	-2.72451	-8.06554	hypo
SOCS6	7019761	7021797	24	2036	-1.20183	-6.73734	hypo
WDR18	43509969	43510281	7	312	-1.37993	-5.94853	hypo
INPP5B	108061100	108061926	3	826	-1.21955	-6.31135	hypo
MYCL	106189603	106190120	3	517	-1.77483	-8.7841	hypo
NOL12	109523462	109523960	5	498	-1.04522	-5.14739	hypo
CIC	51009017	51009568	18	551	-1.45829	-6.71335	hypo
GEMIN4	22093551	22094880	19	1329	-1.54923	-7.7635	hypo
PCLO	37457137	37458791	4	1654	-1.02888	-6.09311	hypo
ANKRD49	1525169	1525720	15	551	-1.89807	-8.83244	hypo
AHI1	73528772	73529329	9	557	-1.47901	-5.74904	hypo
C5H12orf66	49510497	49511314	5	817	-1.32377	-8.27293	hypo
ST3GAL5	49034215	49034480	11	265	-1.57955	-6.5795	hypo
ARMC6	4183721	4184166	7	445	-1.22598	-5.21145	hypo
AXIN1	320383	320913	25	530	-1.23457	-6.01555	hypo
HOXB3	37940121	37941040	19	919	-2.01338	-7.04716	hypo
[truncated: 906 more rows]
